# Supplementary material for: Exploring the involvement of ferroptosis-associated genes and pathways in mesenchymal stem cell aging through bioinformatics analysis
Source: Front Aging. 2025 Oct 15;6:1509267. doi: 10.3389/fragi.2025.1509267 (PMC12568457; doi:10.3389/fragi.2025.1509267)
Supplement: Supplementary file 1 [file Table3.xlsx]

## Sheet: Aging Atlas
Gene Symbol
IL2RB
PSAT1
A2M
AARS1
ABL1
ADCY1
ADCY2
ADCY3
ADCY4
ADCY5
ADCY6
ADCY7
ADCY8
ADCY9
ADH1B
ADH5
ADIPOQ
ADIPOR1
ADIPOR2
AGPAT2
AGTR1
AIFM1
AKT1
AKT1S1
AKT2
AKT3
ALDH2
ALDH9A1
APEX1
APOC3
APOE
APP
APPL1
APTX
AR
AREG
ARHGAP1
ARID5A
ARNTL
ATF2
ATF4
ATF6B
ATG101
ATG13
ATG5
ATM
ATP5O
ATR
AXL
BAK1
BAX
BCL10
BCL2
BCL2A1
BCL2L1
BDNF
BIRC2
BIRC3
BLM
BMI1
BMP2
BMP6
BRCA1
BRCA2
BSCL2
BTK
BUB1B
BUB3
C1QA
CACNA1A
CALR
CAMK4
CAMKK2
CARD10
CAT
CBX7
CCL1
CCL13
CCL19
CCL20
CCL21
CCL26
CCL3
CCL4
CCL7
CCNA2
CD14
CD40LG
CD55
CD9
CDC42
CDK1
CDK7
CDKN1A
CDKN2A
CDKN2B
CEBPA
CEBPB
CETP
CFLAR
CHCHD2
CHEK2
CISD2
CLOCK
CLU
CNR1
COQ7
CREB1
CREB3
CREB3L1
CREB3L2
CREB3L3
CREB3L4
CREB5
CREBBP
CSF2RB
CSNK1E
CTF1
CTGF
CTNNB1
CXCL1
CXCL12
CXCL2
CXCL5
CXCL6
CXCL8
CYCS
DBN1
DCTN1
DDIT3
DDX58
DGAT1
DLAT
DLL3
E2F1
EDARADD
EEF1A1
EEF1E1
EEF2
EFEMP1
EGF
EGFR
EGR1
EHMT1
EHMT2
EIF4E
EIF4E1B
EIF4E2
EIF4EBP1
EIF5A2
ELN
EMD
ENO1
ENO2
EP300
EPOR
EPS8
ERBB2
ERCC1
ERCC2
ERCC3
ERCC4
ERCC5
ERCC6
ERCC8
ESR1
FADS1
FAS
FBP1
FEN1
FGF21
FGF23
FGF7
FGFR1
FGFR3
FLT1
FOS
FOXL2
FOXM1
FOXO1
FOXO3
FOXO4
GAPDH
GCK
GCLC
GCLM
GDF11
GDF15
GH1
GHR
GHRH
GHRHR
GPX1
GPX4
GRB2
GRIA2
GRN
GSK3A
GSK3B
GSR
GSS
GSTA4
GSTP1
GTF2H2
H2AFX
HBP1
HDAC1
HDAC2
HDAC3
HELLS
HESX1
HGF
HIC1
HIF1A
HK3
HMGB1
HMGB2
HOXB7
HOXC4
HRAS
HSF1
HSP90AA1
HSPA1A
HSPA1B
HSPA8
HSPA9
HSPD1
HTRA2
HTT
IFNB1
IGF1
IGF1R
IGF2
IGFBP1
IGFBP2
IGFBP3
IKBKB
IKBKG
IL15
IL1A
IL1B
IL1R1
IL2
IL2RG
IL6
IL6ST
IL7
IL7R
INS
INSR
IRS1
IRS2
IRS4
ITGA2
JAK2
JUN
JUND
KCNA3
KCNAB3
KL
KLF4
KRAS
LEP
LEPR
LMNA
LMNB1
LRP2
MAP3K14
MAP3K5
MAP3K7
MAPK14
MAPK3
MAPK8
MAPK9
MAPT
MAX
MDM2
MED1
MIF
MLH1
MMP1
MMP10
MMP12
MMP13
MMP14
MMP2
MMP3
MMP7
MSRA
MT-CO1
MT1E
MTOR
MVK
MXD1
MXI1
MYC
MYD88
MYLK
NBN
NCOR1
NCOR2
NFE2L1
NFE2L2
NFKB1
NFKB2
NFKBIA
NGF
NGFR
NLRP3
NOG
NR3C1
NRAS
NRG1
NUDT1
PAPPA
PARP1
PCK1
PCMT1
PCNA
PDGFB
PDGFRA
PDGFRB
PDPK1
PECAM1
PEX5
PIAS4
PIDD1
PIGF
PIK3CA
PIK3CB
PIK3CD
PIK3R1
PIK3R2
PIK3R3
PIN1
PLAU
PLAUR
PLCG1
PLCG2
PMCH
PML
POLA1
POLB
POLD1
POLG
PON1
POU1F1
PPARA
PPARG
PPARGC1A
PPM1D
PPP1CA
PRDX1
PRKAA1
PRKAA2
PRKAB1
PRKAB2
PRKACA
PRKACB
PRKACG
PRKAG1
PRKAG2
PRKAG3
PRKCA
PRKCB
PRKCD
PRKCQ
PRKDC
PROP1
PSEN1
PTEN
PTGES
PTGS2
PTK2
PTK2B
PTPN1
PTPN11
PYCR1
RACK1
RAD27
RAD51
RAD52
RAE1
RB1
RB1CC1
RECQL4
RELA
RELB
RET
RFC4
RGN
RHEB
RICTOR
RIPK1
RORA
RPA1
RPS6KA5
RPS6KB1
RPS6KB2
RPTOR
S100B
SDHC
SERPINB2
SERPINE1
SESN1
SESN2
SESN3
SHC1
SIN3A
SIRT1
SIRT2
SIRT3
SIRT6
SIRT7
SLC13A1
SNCG
SOCS2
SOD1
SOD2
SP1
SPRTN
SQSTM1
SST
SSTR3
STAT3
STAT5A
STAT5B
STK11
STUB1
SUMO1
SUN1
SYK
TAB1
TAB2
TAF1
TBP
TCF3
TERC
TERF1
TERF2
TERT
TFAP2A
TFDP1
TGFB1
TICAM1
TIMP1
TIMP2
TIRAP
TLR4
TMEM67
TNF
TNFAIP3
TNFRSF10C
TNFRSF11A
TNFRSF11B
TNFRSF13C
TNFRSF1A
TNFRSF1B
TNFSF11
TNFSF13B
TNFSF14
TOP1
TOP2A
TOP2B
TOP3B
TOPORS
TP53
TP53BP1
TP63
TP73
TPP2
TRADD
TRAF1
TRAF2
TRAF3
TRAF6
TRAP1
TRIM25
TRPS1
TRPV1
TSC1
TSC2
TXN
UBB
UBE2I
UCHL1
UCP1
UCP2
UCP3
ULK1
VCAM1
VCP
VEGFA
VEGFC
WNT2
WRN
XIAP
XPA
XRCC5
XRCC6
YWHAZ
ZAP70
ZMPSTE24

## Sheet: MSCs aging genes
Gene Symbol
KIT
PADI4
HMOX2
SNU13
TRAPPC4
EZH1
MCFD2
PIK3CA
PDGFD
PDGFRA
PDGFB
IL11RA
EPRS
EPCAM
IL3
MMP24
HMOX1
Humans
AMD1
ABCB5
KCNH1
NOV
IL6
SIGLEC1
IL5
SNRPA
FOLR1
IL2
CAT
NFKB2
AQP1
RELA
NFKB1
SLAMF7
FLT3
SMARCE1
TGFBR2
PTGDR2
NR0B1
LGALS9
POU5F1
NFATC1
TGFBR1
TREM1
ABCB1
LAMC1
LGALS3
SCGB1A1
CD2
PIK3CD
IGSF10
S1PR5
EPHB1
CDK2
TNFRSF11A
LAMA5
STK38L
LAMA1
IL2RA
MBL2
RPL13A
SLC39A1
ENG
KCNQ4
S1PR3
SOD2
ELANE
SELP
FTH1
TCN2
LAMB1
SOD1
GSK3B
ANTXR1
TGFB1
TNFSF11
ITK
SOD3
PRKCE
FCGR2B
PMP2
PRKAR1A
CSF2
TPM1
TPM3
VEGFB
CRH
FOLR3
SLC34A1
CSF2RA
CD40
IL12B
TYMP
SLC18A1
PRDX6
ACTG1
ACTA1
ANO1
RRM2B
CMA1
REG1A
GPX3
FTL
ATP7B
BCL2L2
SLC12A6
PRKAR2A
EPHA6
CLC
APCS
EPHB4
KIF11
RBP3
IL10
ACTA2
ACTB
CD1D
SLC12A7
TPM4
PRKCI
SIGLEC7
ATP6V1A
RHOB
IL17A
SLC34A3
ADCYAP1
MR1
LAMA3
ATP6V1B2
CD1A
TPSB2
CAMK1D
GPX5
NUAK2
SLCO4C1
SLC16A10
ENPEP
PCSK2
CD86
CACNA1I
CACNA1H
CACNA1G
FES
CYBRD1
CD33
EPHA5
NEK2
TNF
MAEA
PTGS1
KRT7
APOL1
PRKAR2B
GUCY2C
SLC4A4
SERPINB3
IL1B
SLC12A4
FCER2
RNASE2
SLC19A1
ALDH7A1
SLCO2A1
SLC34A2
CD38
HPGD
EZH2
FCGR2C
SLC25A1
HSF1
ITGB4
EPHA2
GAPDH
ANXA1
KIF2C
VCAN
PTH
GLS2
TTPA
GCH1
HSD11B1
ZAP70
MELK
MUC1
KLK6
HNF1A
FABP6
CRK2
AOC3
PTPRB
FFAR4
ITGA4
C8B
IL23A
APOH
SV2A
LDLR
BLMH
ATP6V1C1
HGF
LTA
CCL3
P3H1
SCNN1D
SCARB1
TRPM4
HMGB1
GPX8
GPX4
GPX7
GPX6
GPX2
GPX1
CSF3R
KCNB1
S1PR1
CFTR
PRKCQ
VLDLR
ATP7A
CRP
NECTIN4
ATP6AP1
ATP6V1H
ATP6V1G3
ATP6V1G2
ATP6V1G1
ATP6V1F
ATP6V0E2
ATP6V1E2
ATP6V1E1
ATP6V0E1
ATP6V0D2
ATP6V0D1
ATP6V1D
ATP6V1C2
ATP6V1B1
ATP6V0B
ATP6V0C
ATP6V0A4
TCIRG1
ATP6V0A2
ATP6V0A1
S1PR4
SERPINF1
TPSAB1
KCNN4
HRG
EPHA3
SLC5A1
IL1A
PRKCZ
PRKCG
PRKCD
PRKCB
PRKCA
MMP14
FOLR2
IFNG
PVR
RORB
EPHB2
CCL5
GPRC5A
HOXA10
HAMP
FOS
COMP
SLC2A2
PPP1CC
STK3
GAK
HSD11B2
CTDSP1
LY96
CLK1
SLC46A1
RLBP1
SLC13A5
DNTT
DRD4
PTK2B
PDGFRB
TUB
KCNMB2
CREB1
ASPH
SNAP25
IGHM
SLC30A8
PKD1L3
SLC11A2
MAPK9
ITIH2
TERT
JUN
JDP2
ATF7
ATF6
ATF5
ATF4
ATF3
ATF1
MAPK8
SLC4A8
BCL2
SCNN1A
SCNN1B
C8A
IL4
SAT1
PDPK1
EPHA7
MERTK
SLC7A7
S100P
WARS
SLC7A6
MAP2K5
SMPD3
SCN8A
KCNB2
TRPM8
KCNMA1
APOBR
HYAL4
HYAL3
HYAL2
HYAL1
SPAM1
CEMIP2
TRPV2
TEK
CAMK4
DPP4
ALOX15
CLK3
PSMA1
MMP16
SCNN1G
IL4R
KLK7
BMX
JUP
ITIH3
CACNA1E
CACNA1A
CACNA1B
CACNB4
CACNB3
CACNB2
CACNB1
CACNA1S
CACNA1F
CACNA1D
CACNA1C
CACNA2D4
CACNA2D3
CACNA2D2
CACNA2D1
CACNG8
CACNG7
CACNG6
CACNG5
CACNG4
CACNG3
CACNG2
CACNG1
RYR3
TEC
ANG
ITIH1
MATK
SSTR4
TNK1
CDK6
RPS6KA3
SLC39A2
PDK1
IGF1
FBP1
CXCL8
TXK
RAB8B
B4GALT1
PKM
GPER1
FLT1
MYO1E
PTGS2
C9
CLEC4E
LRP1
NEK3
KCNK1
ATP8A1
IDO1
HSPH1
HLA-DRB1
HLA-DRB5
HLA-DRB4
HLA-DRB3
HLA-DRA
MAPK10
MYH9
PPP1CA
PKLR
ADAM17
KCNQ2
SYK
EPHA1
DRD3
DRD2
DRD5
DRD1
SLC20A2
RALA
AGT
GGT1
EPHA8
LEF1
AIFM1
CD22
SLC39A5
TXN
PAPSS1
ICAM1
KDR
PRNP
PLA2G6
PPBP
L3MBTL1
LCK
LYVE1
PRKACA
XIAP
CLK4
KISS1R
MED1
PAK6
C4A
CDH5
C5
RAC1
RAF1
CADPS2
PTPRE
CD44
ERO1B
WEE1
KCNJ12
DAPK3
BTK
PKD2L1
STAB2
TMPRSS2
TRPA1
P4HB
TNFSF13B
TLK1
PARK7
C1QBP
MYLK
CASP4
PSMB8
SLC7A8
EIF3F
SSTR2
KCNAB2
KCNAB1
KCNV2
KCNV1
KCNS3
KCNS1
KCNQ5
KCNQ3
KCNQ1
KCNH8
KCNH7
KCNH6
KCNH5
KCNH4
KCNH3
KCNH2
KCNG4
KCNG3
KCNG2
KCNG1
KCNF1
KCNE5
KCNE4
KCNE3
KCNE2
KCNE1
KCND3
KCND2
KCND1
KCNC4
KCNC3
KCNC2
KCNC1
KCNA6
KCNA5
KCNA4
KCNA3
KCNA2
KCNA10
KCNA1
RAC2
NCF4
NCF2
NCF1
CYBA
CYBB
RORA
CYP26B1
SLC30A5
SPHK2
PAK1
MAPK7
MAPK6
MAPK4
MAPK3
MAPK15
MAPK14
MAPK13
MAPK12
MAPK11
MAPK1
SLC22A1
HSPG2
AURKA
C3
S100A12
PI4K2B
HP
HCK
ANPEP
ADAM10
PKN2
ATP2B4
ATP2B3
ATP2B2
ATP2B1
CXCR4
CYP1B1
TOP1
DDX5
KCNN3
KCNN2
KCNN1
KCNMB4
KCNMB3
KCNMB1
ENTPD5
CDK1
RARA
LYN
ATP2A2
ATP2A1
ATP2C2
ATP2C1
KCNJ4
KCNJ2
KCNJ14
NRXN1
AQP3
DNMT3A
NR4A3
DAPK2
ITGB1
ERBB4
LTF
SNX3
RAB11A
JAK3
TNK2
PDK4
CTNNB1
MET
PTEN
CEBPB
CAMK1
DNMT3B
SIK1
CHEK2
MAPKAPK2
FGR
MAPKAPK3
PLTP
CLK2
NISCH
EPHA4
DAPK1
CLASP1
NTRK2
HTR2B
FLT4
PIK3CG
NR1D1
EIF2AK1
IGLV3-21
IGKV2D-28
IGHG3
IGHG4
IGHG2
IGHG1
GSK3A
CLU
IGHV3-30
CSF1R
IGKV1-17
IGHV1-2
SLC30A10
PRKD1
RPS6KA1
AURKB
SFPQ
CIB1
PIM1
PTK6
SCN9A
SCN7A
SCN5A
SCN4A
SCN3A
SCN2A
SCN11A
SCN10A
SCN1A
HTR2C
HTR2A
P2RY10
P2RY8
P2RY4
P2RY2
P2RY14
P2RY13
P2RY12
P2RY11
P2RY1
P2RX7
P2RX6
P2RX5
P2RX4
P2RX3
P2RX2
P2RX1
LPAR6
LPAR4
SIRT1
TRPV4
SGK1
SIRT2
MARK2
EIF6
LATS1
FER
KCNJ8
KCNJ15
KCNJ11
KCNJ10
KCNJ1
APP
HSPA2
FAP
BLK
HTR7
HTR6
HTR4
HTR3E
HTR3D
HTR3C
HTR3B
HTR3A
HTR1F
HTR1E
HTR1D
HTR1B
HTR1A
S100A9
SCN4B
SCN3B
SCN2B
SCN1B
S100A8
SRC
IKBKE
RACK1
CDK5
TP53
EGFR
AKT1
CDKN2A
STAT3
MYC
KITLG
KRAS
ATM
BRAF
CCND1
MTOR
CDH1
IL7R
VEGFA
CDKN1A
RB1
FGF2
FGFR3
ERBB2
HRAS
JAK2
EGF
ADA
PIK3R1
CD34
NOTCH1
MIR21
FGFR1
FAS
CASP8
CARD11
SOX9
RUNX1
CXCL12
VIM
MIR34A
VCAM1
FASLG
THY1
ALK
PROM1
HIF1A
PPARG
NRAS
BAX
FGFR2
CSF3
DICER1
MAP2K1
BMP2
ABL1
CDKN1B
CASP3
TP63
SOX2
FN1
CDK4
CD4
VHL
RUNX2
BRCA2
PECAM1
WT1
NANOG
STAT1
GDNF
NT5E
PTPN11
NES
MDM2
BCL10
BMP4
NBN
CTLA4
INS
NCAM1
ESR1
BCR
MIR145
SHH
BRCA1
SPP1
IGF1R
CD36
SMARCB1
SETD2
SMAD4
TGFB2
STK11
GATA1
ETV6
MIR17
APC
CD28
BCL6
TET2
ALCAM
IL7
NF1
BCL2L1
NPM1
PTK2
AR
GJA1
THPO
MIR155
HBB
LIF
DNMT1
EP300
MMP9
LMNA
TWIST1
NFKBIA
TFRC
HLA-G
BCL11B
CDKN2B
BIRC5
CAV1
SMARCA4
MCL1
TSC2
MEN1
ZEB1
TNFRSF10B
SMAD3
EPO
FOXO1
MIR200C
CREBBP
BMP6
GFAP
PAX5
MIR126
NFE2L2
MMP2
HMGA2
MITF
COL1A1
PCNA
CD274
IDH1
HLA-A
TCF3
FOXP3
RHOA
CD19
CSF1
MIR221
SNAI2
BMI1
MIR143
SNAI1
HAVCR2
CD8A
MMP1
SP1
ENO2
FH
YAP1
SERPINE1
MME
HLA-C
TLR4
CCL2
ITGB3
MSH2
MIR205
HLA-B
MIR29A
IGF2
EWSR1
NF2
BGLAP
PML
TSC1
IRF1
MIR141
CD27
LEP
MYCN
TNFSF10
KMT2A
MIR125A
SDHB
MIR200A
CD40LG
GATA3
IL15
TGFA
PARP1
MIR203A
IGFBP3
PRKN
SPARC
KLF4
CDC42
TGFB3
PDCD1
E2F1
DARS2
IL11
CCNA2
B2M
SMAD2
BMP7
DES
FBXW7
STAT5A
HDAC1
PRF1
KRT19
MCM4
CASP9
IKBKB
MIR15A
CALR
KLRK1
DCLRE1C
MIR20A
FOXP1
FOXO3
THBS1
MIR146A
MYB
ID1
TERC
SQSTM1
IKBKG
KRT18
MSN
BDNF
TLR2
ASXL1
PALB2
TP73
PBRM1
PBX1
AKT2
MIR223
VWF
CCNB1
NGF
U2AF1
WNT5A
MIR222
MIR19A
GLI1
MCAM
ALPP
HNF4A
SLC4A1
IL2RB
NOS3
ETS1
FHIT
ITGA2
BMPR1A
NTRK1
KRT14
PLAU
CHEK1
IL6R
EDN1
TUBB3
OGG1
HSP90AA1
IL6ST
STAT5B
FGF7
MIR16-1
ANGPT1
IFNA1
ING1
PAX3
CYCS
CCR5
TCF7L2
EZR
INSR
CEBPA
PDX1
FGF4
ERBB3
FGF1
RAD51
BIRC3
SHC1
EPAS1
PRCC
SOX10
PGR
MGMT
ERCC6
ITGAM
FUS
TNC
BUB1B
TJP1
MIR93
ITGA5
MALAT1
ITGAL
TOP2A
NOTCH3
PTHLH
FANCC
NFATC2
SYP
IL13
RPL5
PDPN
MIR29C
NTRK3
TNFRSF1B
TRA
PLK1
GZMB
GATA4
F3
CDKN3
DKK1
MLH1
PLAUR
IRF8
SH2D1A
MIR106B
NOS2
CCND2
ALB
NGFR
NOTCH2
CCND3
MSH6
RPS6KB1
CARMIL2
HDAC9
PXN
CCR7
ANXA5
FGF8
ITGAV
FANCD2
HES1
MIF
ERCC2
LIG4
FYN
NRG1
NRP1
CCN2
MIR18A
SELE
MKI67
MIR34B
PDGFA
CEACAM1
PXDN
TFE3
CDC25A
STK4
CD14
PTPN6
HSPA5
NUMA1
CTNNA1
LIMS1
EPOR
GRB2
KRT8
PSCA
G6PD
ADIPOQ
PIK3CB
RPS19
FOXM1
ATR
POSTN
CLTC
BCL2L11
PPARGC1A
WNT3A
SF3B1
STIM1
H19
OSM
PLAT
L1CAM
REST
CD55
AFP
ESR2
MBP
AHR
SDC1
NR3C1
MALT1
PSAP
HBEGF
GJB2
DSP
MIR130A
MIR486-1
SRSF2
WNT1
ILK
PRKDC
MIR10A
TNFRSF1A
COL2A1
IRS1
CCNE1
MIRLET7B
TLR3
MIR107
SELL
CFLAR
VCL
ID2
BCOR
KEAP1
CDKN2C
LEPR
VCP
MIR127
SALL4
KLRD1
LRBA
MECOM
CHUK
CTNND1
GRN
CD80
CXCR3
SNCA
CCR1
HSPB1
XRCC1
MIR34C
MIR181A2
HOTAIR
MIR137
CD81
TIMP1
CADM1
MYOD1
CD59
ATRX
LIN28A
LAMC2
EGR1
ARID1A
TINF2
MAPT
MIR185
MYOG
PSEN1
KRT5
MAP2
TAGLN
TFAP2A
FCGR3A
TH
AXL
GBA
HSPA4
H3-3A
MPO
ANGPT2
CLDN1
CDC6
MIR133B
LPL
HIRA
AKT3
BCL11A
PMS2
VDR
ERCC1
SDHA
JAK1
DLL1
ERCC4
GNB1
BAP1
MAP3K8
ISL1
H2AX
TCF4
APOE
GPC3
CD70
LOXL2
IL21
CHGA
IL1RN
HNRNPA1
FLT3LG
RIPK1
TYR
GNAS
TNFRSF11B
CXCL1
MIR30D
VTN
MIR373
CTTN
FADD
NTF3
ZEB2
PTN
IFNB1
DKC1
SPRY4
RPL11
NUP214
TARDBP
PPP2R1B
CD69
KLF6
BRD4
MIR31
ELAVL1
KLRC1
RUNX3
RANBP2
PTPN1
NME1
CD24
WNT7A
KDM4C
CTSB
CDC73
CDC25C
MIRLET7G
RPL18
SMPD1
WWTR1
RARB
RELB
RHOH
RPS24
MUC4
MIR183
IL18
FGF9
SST
XPO1
MIR372
BAD
CD47
FOXA2
POT1
FLNA
MMP13
TLX1
MIR204
S100A4
XRCC5
TRAF6
IGFBP2
PAX2
DDX41
MMP3
GNL3
BAK1
NQO1
MXRA5
DDX3X
CCNH
MRE11
SIX1
UBC
ITGA2B
DLK1
SKP2
MIR152
INHBA
TF
LGALS1
YWHAE
XRCC6
MDM4
CTSD
RXRA
CXCL10
MIR140
FANCA
TNFRSF10A
NDUFA13
LOX
ROCK1
SMAD7
RBL1
RPL26
IBSP
AREG
POLG
CBFB
MAD2L2
WRAP53
CTSK
SRF
SLBP
SFRP1
RBL2
RTEL1
MIR424
ACE
TIMP2
MC1R
MIR150
HSPA8
TBX2
HMGA1
MVP
GSTP1
CDKN1C
CXCR2
PICALM
MIR22
KAT5
TDGF1
MEG3
NFATC3
DCN
RPS10
H2AC18
PGF
ACTC1
MAX
PRKAA1
RASSF1
MICB
PVT1
CASP1
BRIP1
BIRC2
OPTN
GSN
PDCD4
ASPSCR1
HLA-E
PAX8
MMP7
RPS27A
TREM2
YBX1
E2F4
IGFBP7
MICA
WRN
ACAN
TFEB
MRTFA
PRL
WNT4
MIR214
GADD45A
LBR
NR5A1
DDB2
CA9
MTHFR
COL4A2
NOX4
SPI1
MIR181A1
BUB1
HDAC2
RPS27
MIR30E
CD151
PHB
HAS2
BECN1
BLM
HDAC6
ANXA2
IL1R1
RPL35A
TKT
TUG1
TYMS
RAD51C
CYP1A1
RUNX1T1
KLRB1
SFN
IRS2
PRDM1
RPL27
CCN1
CDC27
KDM6B
RAP1A
KRT10
MIR199A1
PLEC
CR1
SREBF1
SP7
KDM1A
DDIT3
MIR197
RPS26
EIF2AK2
NAMPT
AGER
UCHL1
MDK
RRAS2
TUBB
ENO1
HCFC1
NDRG1
HDAC4
GLUL
KLRG1
SMAD1
MECP2
LIMS2
SBDS
TBX3
CXADR
MAF
MIR9-1
SOCS1
IFI27
LIN28B
RPS20
MIR25
CDC20
CNTF
KRT1
ERG
GDF15
PPP1CB
SLC2A4
XRCC3
MST1R
ADCY10
TRIM28
E2F2
TCF12
CSNK2A1
DHFR
H3-3B
STAT6
ALOX5
JUNB
ERCC3
GRHL2
ROR1
BACH2
KIR2DL4
NHEJ1
PRKCH
FMR1
DDR1
POLR1C
RPS17
TERF2
NCOR2
XPA
H4-16
MIR23B
NR1H2
MIR106A
TIMP3
PIK3R2
GLB1
RAD50
RPS15
DNM1L
PTPRJ
ETS2
BCAR1
CALCA
RPS14
DAXX
LAMB3
CCL4
ABCA1
PAWR
CDK9
PIGA
XPC
MIR30A
TRAF2
APEX1
MIR23A
FABP4
APAF1
HSPA9
EIF4E
RPS15A
RPL15
NONO
SPHK1
HDAC3
XRCC4
HFE
GLI2
CASP2
MIR195
MIR182
PPARA
PAK4
RAD9A
CCR4
REL
POLR2A
ANAPC1
CYLD
MAP3K7
TAF15
KLF5
TGM2
RHO
ZFP42
CSK
ING3
PRDX1
GSTM1
WNT7B
HSPA1A
SALL1
E2F3
ERCC5
CDKN2B-AS1
RPS28
DLC1
CX3CR1
TGIF1
OLR1
RRAS
SOX11
HEPACAM
LMNB1
YY1
RPL31
NLRP3
PMAIP1
H3C1
BCAM
MDC1
TJP2
MAD1L1
ODC1
KIF1B
IVL
MAP2K2
ACVRL1
PLA2G2A
NUAK1
SOX5
TERF1
CD46
PFN1
RYR1
CDX2
ADAR
EOMES
GAS5
PPM1D
ACP1
CXCR1
RPA1
LOC110806263
CCL20
CNTN2
NEU1
RPS7
LPAR1
CDC16
VRK1
ENPP1
BARD1
MAP2K4
HBG1
AGO2
DUSP1
FANCI
PTPA
KL
COL8A1
HBG2
NCOA2
MEF2A
ATF2
CYP19A1
CASP7
GAP43
LAMP1
PROX1
PIK3R3
SOX6
PRPF8
CCR2
FBXO5
CALB2
STMN1
CCNA1
ACTG2
RPSA
SMAD5
TWIST2
MIRLET7A1
BMPR1B
ARID1B
ACTN4
MYF5
MIR584
MEOX2
EGLN1
ACTN1
CRKL
DIABLO
KDM5B
PRMT5
CDC5L
MAP3K1
SETDB1
CHAT
PSMC4
FGF5
FOXF1
B3GAT1
AGTR1
FZR1
PTH1R
MIR10B
KNG1
KLK3
MTDH
CP
CD63
AKAP12
CFH
IFNA2
MIR122
RPL35
ATG7
HBA2
MAD2L1
NEUROG3
S100A6
BTRC
NEDD4
TTR
SF3B2
DMD
RIT1
RECK
CCR3
FOXA1
ITPR1
PTPN3
CTSL
APOA1
HSPD1
DYRK1A
HMMR
TG
MAP3K5
NCL
RTN4
CDC23
KMT2D
CSNK2B
GH1
NCOA3
TIA1
SPRY1
PLG
RPS29
CTPS1
IQGAP1
ELN
ROR2
CD82
PRKG1
HPRT1
TNFRSF10D
BTG2
LDHA
MYH10
GHR
MTA1
TUBA1A
GFI1
ILF3
EIF4EBP1
ARPC1B
OPA1
JUND
MIR125B1
RBBP4
POLD1
RBX1
RBBP8
SLC16A1
RGN
CALD1
MCM2
GP1BA
PTGER4
POLH
TPX2
SIN3A
IL24
TFDP1
CYP3A4
CDCA7
RDX
OTX2
CDC37
CDK7
TEAD1
YWHAZ
MLLT3
NOS1
TBX21
PTTG1
PALLD
ID4
SH3GL1
HELLS
SUZ12
RBPJ
MIR378A
MIR451A
CAMK2G
HSP90AB1
SMARCA2
HNRNPU
POMC
RHEB
CUL3
DGCR8
DDX58
HTT
UBE2I
PRTN3
CEMIP
SERPINH1
MIR29B1
RASSF5
IGFBP5
DYNC1H1
IGFBP6
CDC45
ZFP36L1
FASN
UCA1
ICAM3
SIRT6
POLE
MYSM1
COL3A1
TCF7L1
COMT
UCP2
PLEK
PPP2R1A
BTG1
MATR3
DDX17
KHDRBS1
CFL1
TGFBR3
ARRB1
FOSL1
GJB1
TGFB1I1
EREG
UGCG
AFDN
CCNB2
NFATC4
PRMT1
KLF2
IRAK1
DLX5
TLR5
BHLHE40
CTCF
KRT15
NUP98
IFI16
NCOR1
ZFP36
NPY
FBL
TSLP
MIR335
METTL3
RECQL4
ALDOA
ARHGEF2
MVK
ACKR1
ADAMTSL1
CDK3
ARHGEF7
ARNT
TP53BP1
NIPBL
PRKAA2
IRF3
CALM1
SMC1A
PSMB9
SAMHD1
TLE1
IGFBP4
PRKAB1
FERMT1
DAG1
MAP1B
GNRH1
PARN
GUSB
MIR15B
TRPM7
ACHE
FHL2
FLG
TLR7
TRAF3IP2
SET
OXTR
MLF1
NAGLU
ROCK2
PON1
CDC25B
SOX17
CUL1
NR2C2
PRPF3
NEK6
PRKD2
LATS2
CCNE2
HNRNPK
RPS16
NUMB
COL17A1
NTF4
LAMA4
PIN1
VIP
ID3
SIRT3
LCN2
TACSTD2
VAPB
MYOCD
CD207
RRM1
PPP2CA
PDCD10
LRIG1
SLC40A1
FGF23
UPF1
NFIB
RARS1
EIF2AK3
DNAH8
SLC3A2
ITPR3
PEBP1
CDKN2D
MCM3
CKS1B
CCN3
PHB2
TPP2
CGA
STN1
PAPPA
MEF2D
CD1C
RPE65
SMARCD2
FIP1L1
UBA1
ALDH2
TRIM24
MAG
CCNG1
PTPRU
MYO6
KRIT1
CAD
CDC26
CXCL2
ELOC
CCL19
PSMB4
SMURF2
IRF5
MXI1
SORT1
ST6GAL1
SSX2
SKP1
ACD
S1PR2
IL18R1
RSL1D1
DHX9
SERPINB2
UHRF1
MYBL2
ASAH1
SERPINB5
VDAC1
DNASE1
KAT2B
SLPI
TRAF7
KAT2A
PDCD5
RNASEL
EIF5A
UBE3A
LIMA1
ACVR2A
CCDC88A
GSR
FLVCR1
CRYAB
SMURF1
MAL
TNFSF13
CAPN2
NCK1
SMC3
SRSF1
MIR206
TUBA4A
HK1
AKAP13
RNF2
SP3
TXNRD2
MCM7
HSP90B1
ELK1
IGF2BP3
ITGB5
SERPINA1
ERN1
H3C11
MUS81
FSHR
PTBP1
CCAR2
RETN
NRTN
ATXN1
SKI
MAP2K7
SPINT2
DUSP4
DDC
XDH
MAPKAPK5
FPGS
VASP
PAK2
BTC
PCGF2
RPTOR
PIP4K2A
CX3CL1
MIR138-1
RXRB
ACTR3
IL33
YWHAQ
SUMO1
KIR2DS4
CHMP2B
RNASEH2A
TPI1
HMGCR
RC3H1
STUB1
PCBP2
MRAS
RPS6
PMP22
CCNT1
NUP188
MIR192
ZNF521
TNFSF15
MIR130B
DLX2
CDCA8
EFEMP1
DIS3L2
[truncated: 1,259 more rows]

## Sheet: Human Ageing Genomic Resources
Gene Symbol
AAK1
ABCB1
ABCC6
ABI3
ABI3BP
ACER2
ACKR1
ACLY
ADCK5
AGO2
AGR2
AGT
AHR
AKAP4
AKR1B1
AKT1
AKT1S1
AKT3
AKTIP
ALDH2
ALDOA
ALKBH3
ALOX15B
ANAPC1
ANLN
ANXA5
APEX1
AR
ARF1
ARG2
ARID1A
ARID1B
ARID3A
ARID4B
ARPC1B
ARRB1
ASAH1
ASF1A
ASPH
ASXL2
ATF3
ATF6
ATF7IP
ATG10
ATG12
ATG16L1
ATG4D
ATG5
ATG7
ATM
ATP6V0A2
ATP6V0C
ATR
ATRAID
ATRX
ATXN10
AURKA
AURKB
AXL
BAG3
BAP1
BAZ1A
BCL11B
BCL2
BCL2L1
BCL2L2
BCL3
BCL6
BCLAF1
BECN1
BHLHE40
BIN1
BIRC5
BLK
BLVRA
BMI1
BMP4
BMPR2
BMS1
BNIP3L
BRAF
BRCA1
BRD4
BRD7
BRIP1
BTG1
BTG2
BTG3
BUB1
BUB1B
CALR
CAPNS1
CARF
CARM1
CASP2
CAV1
CAVIN1
CBS
CBX5
CBX7
CBX8
CCL2
CCN2
CCN6
CCNA2
CCNB1
CCND1
CCND3
CD28
CD34
CD40LG
CD82
CDC25A
CDC45
CDC6
CDC7
CDCA2
CDCA4
CDH1
CDK1
CDK18
CDK2
CDK2AP1
CDK4
CDK5
CDK5R1
CDK6
CDKN1A
CDKN1B
CDKN1C
CDKN2A
CDKN2AIP
CDKN2B
CEACAM1
CEBPB
CEBPG
CENPA
CHAF1B
CHD5
CHEK1
CHEK2
CHUK
CIP2A
CIT
CKAP2
CKB
CLCA2
CLPP
CLSPN
CLU
CNOT6
CNOT6L
COX5B
CPEB1
CPT1C
CREG1
CRISPLD2
CSNK1A1
CSNK2A1
CTH
CTNNAL1
CTNNB1
CTSB
CTSD
CUL4B
CUX1
CXCL1
CXCR2
CYB5R3
CYBB
CYP26A1
DAO
DDAH2
DDB1
DDB2
DDIT4
DEK
DEPTOR
DGCR8
DHCR24
DHRS2
DHX9
DICER1
DIDO1
DIRAS3
DKC1
DLC1
DMTF1
DNMT1
DNMT3A
DNMT3B
DOT1L
DPP4
DPY30
DTL
DUSP1
DUSP16
DUSP21
DUSP3
DUSP6
DYRK1A
E2F1
E2F3
E2F7
ECT2
EEF1E1
EGFR
EGLN1
EGR2
EHF
EHMT2
EID3
EIF2AK2
EIF2AK3
EIF4E
EIF4EBP1
EIF4G2
ELAVL1
ELOA
ENDOG
ENG
ENO1
ENTPD7
EP300
EPAS1
EPHA3
EPHA5
EPOR
ERBB2
ERCC1
ERRFI1
ERVW-1
ESPL1
ESR1
ESRRB
ETS1
ETS2
ETV6
EWSR1
EZH2
FANCD2
FASN
FASTK
FBXO22
FBXO31
FBXO4
FBXO5
FBXW11
FDPS
FERMT1
FERMT2
FGF21
FGFR1
FGFR2
FGFR3
FIS1
FLT1
FNTB
FOS
FOXA1
FOXD1
FOXM1
FOXO1
FOXO3
FOXO4
FOXP1
FOXP3
FOXQ1
FSCN1
FXN
FXR1
G6PD
GADD45G
GAPDH
GATA4
GDF15
GEMIN2
GGCT
GJA1
GKN1
GLI1
GMNN
GMPS
GNG11
GNMT
GPC3
GRIK2
GRK4
GRK6
GRN
GRPR
GRSF1
GSK3A
GSK3B
GTSE1
HAS1
HAUS4
HBP1
HDAC1
HDAC2
HDAC3
HDAC4
HDAC7
HELLS
HEPACAM
HIF1A
HIPK2
HIRA
HIVEP1
HJURP
HK3
HMGA1
HMGA2
HMGB1
HMGB2
HMGB3
HMGCR
HNRNPA1
HNRNPA3
HNRNPAB
HNRNPC
HNRNPD
HOPX
HOXA9
HRAS
HS2ST1
HSF1
HSP90AA1
HSP90AB1
HSPA1A
HSPA2
HSPA5
HSPA9
HSPB1
HTRA1
HYOU1
ID1
IFI16
IFNG
IGFBP1
IGFBP3
IGFBP5
IGFBP7
IKBKG
IL1A
IL1R1
IL1RN
IL24
IL6
ILF3
ILK
IMMT
INCENP
ING1
ING2
ING5
INPP4B
IRAK4
IRF1
IRF3
IRF5
IRF7
ITGB3
ITGB4
ITPK1
ITPKB
ITPR1
ITPR2
ITPR3
ITSN2
JAK2
JPT1
JUN
JUNB
KAT5
KCNA1
KCNJ12
KDM1A
KDM2B
KDM4A
KDM4C
KDM5B
KDM6B
KDR
KEAP1
KIF11
KIF20A
KIF2C
KIFC1
KL
KLF4
KNDC1
KRT19
KSR2
LAMP2
LATS1
LATS2
LAYN
LBR
LCN2
LEO1
LGALS3
LIMA1
LIMK1
LIN52
LIN54
LIN9
LMNA
LMNB1
LNCTAM34A
LOX
LOXL2
LPAR1
LPAR3
LRRK2
LY6D
MAD1L1
MAD2L1
MAEL
MAF
MAGEA2
MAGOHB
MAP2K1
MAP2K2
MAP2K3
MAP2K6
MAP2K7
MAP3K14
MAP3K5
MAP3K6
MAP3K7
MAP4K1
MAPK1
MAPK12
MAPK14
MAPK9
MAPKAPK5
MARCHF5
MARCKS
MAST1
MATK
MAVS
MCAM
MCL1
MCM3AP
MCM7
MCRS1
MCU
MDC1
MDH1
MDK
MDM2
MDP1
ME1
ME2
MECP2
MED12
MEF2A
MEIS2
MEN1
MEOX1
MET
METTL14
MIF
MINK1
MITF
MKRN1
MME
MMP7
MMP9
MNX1
MOB3A
MORC3
MORF4L1
MOS
MRTFA
MRTFB
MSN
MST1
MT1G
MTDH
MTHFD2
MTOR
MUC4
MUS81
MVK
MVP
MXD4
MYBBP1A
MYBL2
MYC
MYCN
MYD88
MYLK
NACC1
NADK
NAMPT
NANOG
NBN
NBR1
NCAPG2
NCAPH2
NDRG1
NDST2
NEDD4
NEK1
NEK2
NEK4
NEK6
NEK9
NF1
NF2
NFE2L2
NFKB2
NFKBIA
NHEJ1
NINJ1
NIPA2
NLK
NLRX1
NOLC1
NOTCH1
NOTCH3
NOX1
NOX4
NPM1
NQO1
NR1H2
NR2E1
NRAS
NRF1
NRSN2
NSUN2
NTN4
NUAK1
NUAK2
NUDT5
NUTF2
OGG1
OGT
OPA1
ORAI1
ORC1
OTX2
OXTR
P2RY14
P3H1
PAK2
PAK4
PAPSS2
PARK7
PARP1
PATZ1
PAX8
PBRM1
PCGF2
PDCD10
PDCD11
PDCD4
PDGFB
PDIK1L
PDPK1
PDZD2
PEA15
PEBP1
PELP1
PES1
PEX19
PGR
PHB
PHB2
PHGDH
PI4KB
PIK3C2A
PIK3CA
PIK3R5
PIM1
PIN1
PINK1
PINX1
PIR
PITX1
PLA2G2A
PLA2R1
PLD2
PLK1
PML
PMVK
PNPT1
PON1
POT1
POU3F1
POU5F1
PPARG
PPARGC1A
PPIB
PPM1B
PPM1D
PPP1R13B
PPP2R1A
PPP2R5A
PRKAA2
PRKCD
PRKCH
PRKD1
PRKD2
PRKDC
PRKN
PRMT1
PRMT6
PRODH
PROX1
PRPF19
PSMA2
PSMA5
PSMB1
PSMB5
PSMD14
PTEN
PTGS2
PTK2
PTPN1
PTPN6
PTTG1
PURB
PYGL
RACGAP1
RACK1
RAD21
RAD23B
RAD51C
RAF1
RAN
RANBP9
RAP1GAP
RAPGEF4
RARB
RASSF1
RASSF4
RASSF5
RB1
RBBP4
RBL1
RBL2
RBM38
RBM39
RBP1
RBP2
RBPJ
RBX1
RCC1
RECK
RECQL4
RELA
RELB
RHOA
RNASEH2A
RNASEH2B
RNASEL
ROMO1
RPL11
RPS14
RPS6KB1
RPS9
RPTOR
RRAD
RRAS2
RRM1
RRM2
RRM2B
RRP8
RTN4
RUNX1
RUVBL2
S100A6
SALL1
SAMHD1
SAT2
SDC1
SELENBP1
SELENOH
SENP1
SENP7
SERPINB2
SERPINE1
SETD1A
SFN
SFRP1
SGK1
SIAH1
SIK1
SIN3B
SIRT1
SIRT2
SIRT3
SIRT6
SIRT7
SIX1
SIX6
SKP2
SLC13A3
SLC16A7
SLC25A5
SLC31A2
SLC52A1
SLC5A2
SMAD1
SMAD2
SMAD3
SMAD5
SMAD6
SMARCA2
SMARCA4
SMARCB1
SMARCD1
SMC1A
SMC2
SMG1
SMURF2
SNAI1
SOCS1
SOD1
SOD2
SORBS2
SOX1
SOX2
SOX4
SOX5
SP1
SPAG9
SPARC
SPHK1
SPI1
SPIN1
SPOP
SRC
SREBF1
SRF
SRSF1
SRSF2
SRSF3
SSX2
STAG2
STAT1
STAT3
STAT5A
STAT5B
STAT6
STIM1
STK32C
STK4
STK40
STN1
STUB1
SUMO2
SUMO3
SUPT5H
SUV39H1
SUZ12
SYK
SYT1
SYT7
TACC3
TAGLN
TBK1
TBPL1
TBX2
TBX3
TEAD1
TEAD4
TERF2
TERT
TFDP1
TFG
TGFB1I1
TGFB2
TGFBI
TGFBR1
TGFBR2
THRB
TIGAR
TIMELESS
TLR10
TLR2
TLR3
TLR4
TLR8
TMEM9B
TNFSF13
TNFSF15
TOM1
TOP1
TOP3A
TOPBP1
TP53
TP53BP1
TP53BP2
TP53I3
TP53INP1
TP63
TPP1
TPR
TPX2
TRA2B
TRDMT1
TRIM28
TRPM7
TRPM8
TRRAP
TSC22D1
TTK
TWIST1
TWIST2
TXN
TXNIP
TYK2
TYMS
UBE2C
UBE2I
UBE2N
UBE2V1
UBE2V2
UBE3A
UBTD1
UHRF1
ULK3
USP1
USP28
UTP6
VCAN
VDR
VEGFA
VENTX
WEE1
WIF1
WIPI1
WNT16
WNT2
WNT5A
WNT7B
WRN
WSB1
WT1
WWP1
XAF1
XIAP
XPC
XPO1
YAP1
YBX1
YEATS4
YPEL3
YWHAB
YWHAZ
YY1
ZCCHC10
ZDHHC3
ZEB1
ZFP36
ZFX
ZMAT3
ZMPSTE24
ZMYND11
ZNF148
ZNF207
ZNF217
GHR
GHRH
SHC1
POU1F1
PROP1
TERC
PLAU
ERCC2
ERCC8
IGF1R
PTPN11
NRG1
GH1
IL7R
IGF1
IGF2
INS
NGF
IRS1
IRS2
PIK3CB
NGFR
INSR
NCOR1
JUND
IL2
EGF
IL2RG
PDGFRB
SST
PPARA
RET
PLCG2
PEX5
TCF3
CREBBP
UBB
RPA1
BLM
S100B
VCP
POLG
NR3C1
EGR1
ABL1
BRCA2
TOP2A
TOP2B
NFKB1
RAD51
TNF
CEBPA
MXI1
TGFB1
ERCC6
STK11
APTX
HTT
PRKCA
SSTR3
APOC3
EEF2
ERCC3
TERF1
CAT
ERCC5
GTF2H2
XRCC5
PCNA
FEN1
FAS
XRCC6
POLD1
BAX
EMD
GRB2
XPA
MSRA
COQ7
CACNA1A
LRP2
AIFM1
UCHL1
APP
APOE
A2M
SNCG
PRDX1
RGN
ATP5O
RAD52
TOP3B
GPX1
GSR
GSS
GSTA4
GSTP1
MT-CO1
HSPD1
HSPA1B
PCMT1
MAPK8
PTK2B
IL7
MED1
MAPK3
TAF1
SDHC
HESX1
PIK3R1
BSCL2
AGPAT2
EEF1A1
TFAP2A
BDNF
CREB1
ATF2
TBP
HSPA8
SIN3A
DDIT3
POLA1
MAPT
CTGF
MAX
MXD1
SUMO1
H2AFX
HOXB7
HOXC4
LEP
LEPR
GHRHR
PSEN1
DLL3
PPP1CA
DBN1
NOG
ELN
UCP3
UCP2
POLB
GCLC
GCLM
BUB3
RAE1
PMCH
MLH1
CSNK1E
PCK1
ARHGAP1
CDC42
ARNTL
CLOCK
HIC1
PAPPA
ADCY5
GPX4
UCP1
FGF23
EFEMP1
ERCC4
CETP
AGTR1
CISD2
EPS8
KCNA3
SLC13A1
SOCS2
TPP2
NCOR2
SUN1
BAK1
IGFBP2
PYCR1
TP73
CNR1
PDGFRA
C1QA
EIF5A2
DGAT1
MT1E
HTRA2
NUDT1
IKBKB
SQSTM1
CDK7
SPRTN
RICTOR
CTF1
TRAP1
TRPV1
NFE2L1
IFNB1
GDF11

## Sheet: Common Genes
Aging Atlas ∩ MSCs aging genes ∩ HAGR ∩ Ferroptosis
AKT1S1
AR
ARNTL
ATF2
ATG5
ATM
CDKN1A
CDKN2A
CREB1
DDIT3
EGFR
GDF15
GPX4
GSK3B
HELLS
HIC1
HIF1A
HMGB1
HRAS
HSF1
IL6
JUN
MAP3K5
MAPK14
MAPK3
MAPK8
MDM2
MTOR
NFE2L2
NRAS
PARP1
PIK3CA
PML
PPARA
PRDX1
PRKAA2
PRKCA
PTEN
PTGS2
RB1
RPTOR
SIRT1
SIRT3
SIRT6
SQSTM1
STAT3
STK11
TFAP2A
TGFB1
TLR4
TP53
TP63
VCP
VEGFA
