# Supplementary material for: Exploring the involvement of ferroptosis-associated genes and pathways in mesenchymal stem cell aging through bioinformatics analysis
Source: Front Aging. 2025 Oct 15;6:1509267. doi: 10.3389/fragi.2025.1509267 (PMC12568457; doi:10.3389/fragi.2025.1509267)
Supplement: Supplementary file 4 [file Table4.xlsx]

## Sheet: GSE68374 DEGs
Gene Symbol	logFC	P.Value
ENTPD1	6.83635	7.52e-08
CHRDL1	6.73278	7.2e-07
SFRP4	5.98859	2.51e-05
CHL1	5.94704	3.51e-06
ITIH5	5.82934	4.99e-07
C20orf186	5.68968	4.11e-06
CD4	5.67846	3.32e-07
CSTA	5.56387	3.11e-07
RARRES2	5.36136	1.34e-07
LEP	5.27431	2.99e-05
IL26	5.2537	0.000142
C10orf116	5.11395	3.98e-06
EFHD1	5.03272	1.7e-06
C10orf54	4.90627	2.7e-06
CFD	4.89614	6.07e-06
DEPDC6	4.85665	1.2e-05
HLA-DPA1	4.82554	0.000831
WISP1	4.79583	1.98e-06
RUNX1	4.71716	0.00261
SCG2	4.68925	0.000313
CYP4X1	4.66818	2.25e-06
ITGA8	4.66254	0.000109
PNMA2	4.64424	0.000196
CPZ	4.44958	1.51e-06
GPM6B	4.40399	0.000102
ID4	4.39677	2.19e-06
WISP3	4.36238	0.00136
NTRK2	4.34427	5.83e-07
PMP22	4.2866	4.87e-05
GMFG	4.2369	6.58e-06
BST2	4.2067	3.52e-06
SERINC2	4.14392	8.41e-07
SLC2A5	4.12885	0.000489
PPP1R14A	4.08651	0.00083
ASPA	4.00996	9.74e-05
OLFM4	4.00458	1.08e-06
FAM13C1	4.00047	3.57e-05
FZD5	3.96531	7.44e-06
ITGB2	3.95139	0.00019
IFI27	3.94956	0.00121
PDE1C	3.8666	1.57e-05
FGF7	3.84696	0.000315
LIMCH1	3.83332	2.85e-05
SMOC2	3.79236	1.11e-06
C10orf11	3.78451	3.24e-05
PDE1A	3.76519	3.73e-05
SOCS2	3.74394	0.00111
LSP1	3.73949	0.000132
APOL1	3.73803	3.66e-07
C6orf89	3.71658	5.26e-05
FBLN7	3.71165	5.69e-07
OLFML2B	3.70042	0.00011
IL7	3.69093	0.003
ITGB8	3.68216	2.07e-06
SMOC1	3.67676	0.00357
PRODH2	3.67415	0.00142
MGP	3.61033	0.00163
ANK3	3.52654	1.4e-05
CXCL16	3.49593	1.46e-05
AK128035	3.47856	1.16e-06
UNC5C	3.47526	6.5e-06
PDLIM2	3.41668	1.75e-05
MTSS1	3.4161	7.45e-06
BTN3A3	3.40236	0.008
EFEMP1	3.39417	0.00358
LMOD1	3.38621	7.2e-05
HSD17B6	3.37294	0.000186
TNFRSF11B	3.36275	0.000797
ABCA8	3.36068	4.22e-05
TMEM140	3.35646	1.66e-06
SLPI	3.35223	0.00271
HRCT1	3.29077	0.000217
AKR1C3	3.25917	2.1e-06
SRGN	3.23976	0.00698
TXNIP	3.2348	0.000158
SERPINA3	3.21543	1.05e-05
ITGBL1	3.19543	2.09e-06
TPST2	3.18705	0.000139
CFB	3.18581	0.00103
PCSK5	3.18484	8.74e-07
P4HA3	3.18302	0.00051
TNFAIP6	3.16508	4.25e-05
GGT5	3.15268	4.37e-06
ANGPTL4	3.14075	1.58e-06
U66497	3.13485	0.000253
ACSM5	3.13249	5.12e-05
SLC9A5	3.12679	0.000816
AK090789	3.11697	1.35e-05
EPHX1	3.11561	2.56e-05
HLA-F	3.10711	0.00145
MAOB	3.07792	0.00018
GABRE	3.07439	9.05e-07
METTL7A	3.05178	0.00228
ARHGAP20	3.02903	1.12e-06
MSC	3.02652	0.000122
FAM26E	3.01867	0.00107
NRXN2	3.00209	2.48e-06
MSLN	2.98617	5.58e-05
SNCG	2.98171	0.00871
CCL13	2.97244	0.00625
CYB561	2.96593	1.71e-06
FRMD4A	2.96426	0.000155
ARL4C	2.96046	5.07e-06
GJD3	2.95581	0.00404
STK38L	2.94855	6.79e-06
KRT16	2.94437	6.19e-05
DMRTA1	2.93829	2.55e-05
LGI4	2.91287	0.000571
STON2	2.91155	0.000447
CFI	2.91155	0.000184
IGF1	2.90659	0.000527
DHRS7	2.90318	0.00165
TIGD2	2.89909	0.00319
CALCRL	2.89121	1.05e-05
TNFSF13B	2.87149	0.000213
IFNGR1	2.86373	5.7e-05
KCNMB1	2.84807	0.000649
DLX5	2.83102	0.000769
DSE	2.80071	0.000624
SLC40A1	2.79755	0.000375
XYLT1	2.79197	2.2e-06
MAOA	2.77491	0.00158
KCND3	2.77461	2.33e-05
PGF	2.77007	1.46e-05
PPAP2A	2.75603	0.0136
RRM2B	2.74808	0.000941
IFI30	2.74477	0.00207
IL16	2.74233	0.000201
PYGM	2.73867	1.69e-05
AHR	2.73823	0.00105
PRKD1	2.73515	1.11e-05
N4BP2L1	2.73402	0.00111
ECM2	2.72626	1.33e-05
C4B	2.72118	1.49e-05
RASSF2	2.71447	1.55e-05
PREX2	2.70253	3.49e-05
RAB20	2.6989	6.17e-05
PALMD	2.69758	4.2e-05
TINAGL1	2.69733	0.0144
FAM20A	2.6936	0.000365
CP	2.68936	3.45e-06
PLA2G5	2.68632	4.39e-05
MYOM1	2.68273	5.46e-05
AK000226	2.67765	0.000116
HSD11B1	2.67546	0.00085
APOL3	2.66717	8.11e-06
ALS2CR11	2.66595	0.000117
PTK2B	2.65325	6.39e-05
MAN1C1	2.6513	2.34e-05
SLC6A1	2.64443	0.00119
HTRA3	2.63878	0.014
GALNT1	2.63325	4.91e-06
BLVRB	2.63284	0.00125
PAPSS2	2.61557	0.000148
OAS2	2.61297	8.91e-06
PTPRK	2.61261	0.00168
ATP10A	2.60793	0.000232
TRIB3	2.59814	0.00077
chr11	2.59389	0.00098
RARA	2.57779	0.000481
GPR177	2.57126	0.00444
NALCN	2.5682	0.000837
FBXO32	2.56742	0.00245
KCND2	2.56529	1.68e-05
NME5	2.5652	0.000373
ELA2	2.56027	0.000651
COL4A1	2.55928	0.00589
ANKRD35	2.55432	0.000261
PCDHB16	2.54823	8.52e-05
ACAN	2.54797	0.000194
BC152415	2.5351	8.25e-05
CYP39A1	2.53361	8.6e-06
PDK4	2.5243	0.0123
CRISPLD2	2.52363	0.000179
HOXA2	2.51947	3.37e-05
DYNC1I1	2.51943	2e-06
TNNC2	2.51758	4.22e-05
GCNT1	2.50216	2.07e-06
AGA	2.48403	0.00018
CCL28	2.48186	0.000287
RAB11FIP1	2.47554	0.00201
ABCA7	2.4645	0.000115
CDC42EP1	2.46214	0.00119
ZBTB20	2.46074	8.27e-05
SPATA21	2.45463	0.00154
ICAM2	2.4507	0.00114
ADARB1	2.44644	4.11e-05
BC136779	2.43909	6.69e-05
DDO	2.43818	6.92e-06
PTGDS	2.43699	0.00233
TMEM108	2.43484	7.31e-05
FBXW5	2.4343	0.00272
RTP4	2.43321	5.12e-05
MR1	2.43126	1.14e-05
FZD1	2.43045	0.000251
XG	2.41302	0.000112
AIFM2	2.41091	6.03e-06
BC067847	2.41076	0.0392
C1orf183	2.4074	0.00164
NOTCH3	2.40654	6.84e-05
U60319	2.40318	0.000206
SLC16A4	2.40172	5.58e-05
CARD6	2.39989	0.000241
TLR4	2.3997	6.77e-05
CCPG1	2.39632	2.7e-05
AJ316284	2.39461	0.0411
BC036222	2.38454	0.0107
RGS20	2.38321	1.95e-05
TTLL7	2.36766	9.7e-05
PTGER4	2.36507	0.000109
MDM1	2.36498	0.000326
CLN5	2.35621	0.000855
INMT	2.35358	9.99e-05
SYNPO	2.34529	9.59e-05
TF	2.34429	7.65e-05
SORBS2	2.33848	5.32e-05
PLEKHA5	2.33494	0.000137
FRMD5	2.33273	0.00643
ACVR2A	2.33162	0.000376
SORBS3	2.33089	0.000214
ZNF423	2.32915	7.56e-05
TLR3	2.3278	0.00308
TNFAIP2	2.32337	0.000384
KLHL13	2.32329	0.00346
GOLGA1	2.3232	0.00025
RADIL	2.3161	0.00112
VIT	2.31552	0.000429
MOCS1	2.31252	9.73e-06
KCNH1	2.30783	2.99e-05
ANKRD6	2.30374	0.000173
BPGM	2.29471	0.000154
CD14	2.29001	3.65e-05
RNF19A	2.28734	0.000702
LOC492311	2.28626	0.0104
CYP4F8	2.28586	0.00104
ANGPTL5	2.28334	0.00525
C10orf10	2.2732	0.00275
EPDR1	2.27225	2.44e-05
TBC1D2	2.27095	0.000596
JAG1	2.26719	0.00147
PALM2	2.26583	0.000224
HAS1	2.25704	4.14e-05
EGFLAM	2.24866	0.0014
C11orf75	2.24713	0.000656
MANBA	2.2443	0.00542
BC035798	2.2443	6.92e-05
RNF141	2.24373	0.0156
GPX3	2.23151	0.00587
EPRS	2.22719	0.00934
CYGB	2.22569	2.04e-05
chr7	2.22236	9.06e-05
NR_002174	2.22063	0.000133
RAVER2	2.21356	0.000654
SGMS1	2.2067	0.000539
TMEM196	2.20263	0.00377
SLC1A1	2.2011	7.86e-05
ISLR	2.20054	0.00259
RDH5	2.199	9.16e-05
M36653	2.19883	0.00398
C1R	2.19844	0.00725
SULT1A2	2.1981	2.56e-05
TYMP	2.19301	0.000392
FSHR	2.18629	0.0034
COL19A1	2.17261	0.0172
INO80C	2.16964	1.05e-05
PTGES	2.16913	4.56e-05
VCAN	2.16832	9.97e-06
ECHDC2	2.16682	0.000446
VLDLR	2.16458	0.000715
LOC100127933	2.15982	0.041
APOBEC3G	2.15844	1.65e-05
FGFR2	2.15839	2.99e-05
VGLL3	2.15696	0.00479
NDUFA4L2	2.15694	0.000336
PLCE1	2.15582	0.000785
ZNF365	2.15475	9.91e-05
MGST1	2.1501	0.000643
CUX1	2.148	0.000241
TMED7	2.14786	0.0252
PCDHB2	2.14187	0.000146
AB021642	2.13931	0.0158
TMPRSS13	2.1387	0.000471
SLC1A5	2.13344	2.53e-05
TPRG1	2.13288	0.00175
SULT1A1	2.13199	0.00118
PIGZ	2.13192	4e-05
CLEC3B	2.13111	0.000124
MGST2	2.12485	0.00323
GAL3ST1	2.11827	0.00394
ERCC6	2.11785	0.00022
CACNA1H	2.11742	0.000304
ANKRD44	2.116	0.000155
RNF8	2.11133	0.00404
CSF1R	2.10816	0.00177
CRISPLD1	2.10625	0.00328
ANKRD37	2.10622	0.000529
MSR1	2.10415	0.00195
IL1RAP	2.10302	0.000445
PPP1R3C	2.10249	7.66e-05
AOX1	2.1011	0.000132
BC051887	2.09998	6.42e-05
AK124542	2.09984	0.0356
CALD1	2.09924	4.63e-05
SERINC5	2.09574	2.17e-05
PDGFRB	2.09411	3.72e-05
SH2B3	2.09123	0.000291
YPEL4	2.09019	0.00168
DNAJC6	2.08978	0.000143
KDELC1	2.08827	0.00206
MRVI1	2.08505	0.000704
SNX21	2.07895	0.000517
MFSD7	2.07888	5.92e-05
EPAS1	2.0779	0.000337
COX7A1	2.07355	0.000147
ACSL5	2.0715	0.000192
F8	2.06978	3.79e-05
FAM46A	2.06913	0.00195
TBL1XR1	2.06794	0.00176
PCDHB14	2.05432	0.00215
CLDN23	2.05122	0.00587
PRICKLE1	2.05082	0.0158
BC027999	2.04787	0.000652
AF031469	2.0436	0.0088
LY96	2.04269	3.2e-05
PLA2G16	2.04049	2.24e-05
HLA-DPB1	2.04026	0.0272
SCARA5	2.03836	0.00579
PAX9	2.03496	0.00969
APOL6	2.03332	0.00063
NMB	2.03222	0.000114
FADS3	2.02264	0.000285
AFTPH	2.01706	0.0211
SKAP2	2.01494	1.14e-05
CBLB	2.01031	0.00023
BC022250	2.00979	0.00141
FZD4	2.00956	0.0109
CHST7	2.00929	7.83e-05
HSPG2	1.99941	0.000171
FANK1	1.99862	0.00176
KRT76	1.9961	0.00178
CNN1	1.99251	0.0296
IFITM1	1.99134	0.0103
APOE	1.99059	0.00164
PRICKLE4	1.98508	0.00546
NEO1	1.98403	5.69e-05
ACACB	1.98117	0.000121
SLC46A3	1.97708	0.00016
GFRA1	1.97493	0.00699
PPL	1.97344	2.68e-05
PER2	1.97077	0.00175
ADPRH	1.96775	2.41e-05
HTATIP2	1.96537	0.000125
NDRG1	1.95503	2.1e-05
PARP3	1.95428	0.000552
FBXO8	1.94998	0.0102
BHLHE41	1.94928	0.00229
RAP2A	1.94387	3.21e-05
C20orf107	1.94344	0.017
SORBS1	1.94204	0.00107
RTN4RL1	1.9404	0.00407
AK123670	1.93769	0.000687
SLCO2B1	1.93574	0.0117
BX537792	1.93344	0.0107
TMEM62	1.93249	0.000291
PIK3C2G	1.93223	0.0011
SLC27A1	1.93058	0.000272
MPPE1	1.92643	0.00677
ITGA1	1.9229	0.000302
AKR1C2	1.92202	0.0351
WWOX	1.9184	7.49e-05
SLC27A6	1.91625	0.00324
PCDHB10	1.91294	0.00109
SIDT2	1.9117	3.09e-05
BC067092	1.91039	3.87e-05
HOXA3	1.91005	0.000406
DBNDD2	1.90899	0.000144
PRKAB2	1.90699	0.0047
EIF4A1	1.90554	0.00524
CYP1B1	1.90282	0.00214
SERAC1	1.89822	0.00131
ITGA7	1.89485	0.00417
HLA-DMA	1.88368	0.000307
USP25	1.88286	0.000401
ETAA1	1.88183	0.00245
LBP	1.87787	0.000702
GBP2	1.87025	1.77e-05
SLC27A3	1.86965	0.00113
TNFSF10	1.86751	8.06e-05
TIAM2	1.86496	0.000186
TMEM144	1.85844	0.00227
PER3	1.85699	0.000101
PAQR7	1.85134	0.00636
PECAM1	1.85047	4.47e-05
TMEM176A	1.84972	0.017
UST	1.84558	0.00126
SERPING1	1.84342	0.000257
ANO3	1.84338	0.00442
PJA1	1.83887	0.0362
PDE9A	1.83742	0.0118
FMNL1	1.83008	0.00027
HK2	1.82824	8.84e-05
BC022313	1.82462	0.000825
GHDC	1.8227	0.00651
LIN7A	1.81957	0.00112
ENPP4	1.81708	0.000106
SLC12A7	1.81358	0.0123
CREG1	1.8114	0.00122
TCTN1	1.80571	0.000186
NGF	1.80541	0.0106
EYA2	1.80306	0.000449
ITGAX	1.80295	0.00324
HSF4	1.80262	0.00642
SOX4	1.80009	0.000239
MID1	1.79879	0.000294
CD74	1.79714	0.0228
ARHGEF10	1.79402	0.00039
NPR3	1.79173	9.49e-05
ADAMTS5	1.79121	0.00103
TSC22D3	1.79054	0.000693
GLRX	1.78705	0.000593
P2RY5	1.78495	0.0178
ERAP2	1.78402	0.00298
BC030983	1.78257	0.00403
HOMER2	1.78207	0.00763
SLC22A3	1.77181	0.00102
EPB41L4A	1.77153	0.000123
BC036407	1.76845	0.00918
ZNF821	1.76816	0.00127
C9orf150	1.76632	0.000196
VAMP8	1.76587	0.000404
COL9A1	1.76263	0.00685
AKR7A3	1.76187	0.0342
AMFR	1.76081	0.0145
MAPK14	1.75895	0.0141
PARP10	1.75853	0.000491
RUFY3	1.75701	0.00497
SMAD7	1.75692	5.42e-05
AK302702	1.75644	0.0121
HOXC5	1.75633	0.000203
ABCA9	1.74979	7.41e-05
ITGB5	1.74888	4.47e-05
FAM46B	1.7466	0.00229
AB022718	1.74434	0.0269
CYBASC3	1.74297	0.0002
COL6A3	1.7405	0.00454
PMEPA1	1.73986	8.15e-05
GDPD3	1.73795	0.000894
PODN	1.73776	0.00012
CRADD	1.73688	8.68e-05
DCN	1.73632	0.00771
J04164	1.73582	0.0134
MEX3B	1.73578	0.0179
DDX24	1.73275	0.0319
LAMB2	1.73186	0.000158
SEMA3B	1.72981	0.000423
NXPH3	1.72938	0.000209
RASGEF1B	1.72897	0.00417
CNTNAP2	1.72822	0.00328
ADCY9	1.72704	5.17e-05
GABPB2	1.72695	0.00146
ZNF496	1.7122	0.000562
COL14A1	1.70761	0.000309
OSBPL10	1.70748	0.00037
ARRDC2	1.70732	0.00011
PCGF5	1.70707	0.00157
FAM83H	1.7061	0.00463
SGMS2	1.70486	5.33e-05
CXCL12	1.7043	0.0105
C11orf63	1.70236	0.00152
SMYD4	1.69863	0.000742
NR_003714	1.69776	0.00143
FERMT2	1.6974	0.0035
SLC24A3	1.69692	0.00247
TMEM146	1.69604	0.00928
AK303693	1.69576	8.48e-05
ADI1	1.6953	0.00671
TUBE1	1.69499	0.0122
GPLD1	1.69485	0.000675
BC050524	1.69254	0.00595
TCEAL4	1.69186	0.00368
OSR2	1.68924	0.00165
ERRFI1	1.68608	0.0296
SEMA5A	1.68495	2.42e-05
CORO2B	1.6848	6.29e-05
ADAMTS2	1.68411	0.000573
ABCC3	1.68192	0.00131
TOM1	1.67944	0.000382
RTN2	1.67787	0.000303
IL15	1.67539	0.000423
TMEM37	1.67391	0.000867
HOXB7	1.67372	0.0462
PLS3	1.67353	0.00167
TUBGCP6	1.67347	0.00451
ZNF354A	1.67159	0.0128
DAPK1	1.67152	0.000468
ZNF596	1.67017	0.0362
PPP1R13L	1.66983	0.000792
chr19	1.66759	0.000267
ARVCF	1.66729	5.59e-05
LGALS3BP	1.66662	0.000145
PROS1	1.66524	0.0043
SDK1	1.66433	0.00464
QKI	1.66198	0.0157
SMAD6	1.66156	0.00695
TRAK1	1.66131	0.00136
GOLSYN	1.6609	0.00308
PLXND1	1.66046	3.17e-05
TIMP3	1.65899	0.00171
AKR1CL2	1.65888	0.000334
C10orf49	1.65848	0.0397
PALLD	1.65788	0.001
chr21	1.65784	0.000644
DHRS7B	1.65757	0.000173
RAB15	1.65715	0.0125
GREB1	1.65557	0.0431
PRRT1	1.65553	0.03
HFE	1.65308	0.000364
ROR1	1.65266	0.0128
DCLK1	1.64853	0.0141
ELN	1.64775	4e-05
UNC93B1	1.64764	0.000205
FBN1	1.64726	0.000221
TP53I11	1.6465	0.000436
HEY2	1.64601	0.0018
C4orf32	1.64536	0.000742
CCDC146	1.64309	0.000265
NR1D1	1.64141	7.08e-05
ST6GALNAC4	1.6407	0.0416
PLSCR2	1.64065	0.00528
TPD52L1	1.63956	0.000288
CPN2	1.6381	0.00364
PCDHB4	1.63344	0.000118
SIAH2	1.63208	0.0303
UBR2	1.62963	0.00611
FDXR	1.62808	0.0423
ASAP3	1.62777	0.000151
CABC1	1.62584	7.68e-05
NOL3	1.62468	0.000531
CLIC3	1.6237	0.0102
BSCL2	1.62316	0.035
RGNEF	1.62029	0.000909
EHD2	1.62016	0.0297
EPHA6	1.61733	0.00791
UNG	1.6172	0.0277
FBLIM1	1.61555	0.00893
ARSA	1.61509	0.000813
ARRDC4	1.61187	0.00266
STX10	1.6114	0.00706
DAAM2	1.61099	0.00171
DMD	1.6106	0.000147
SYNJ1	1.61032	4.77e-05
TLE2	1.60992	0.0129
U2AF1L4	1.6094	0.0254
PALM2-AKAP2	1.60891	0.00317
EXDL2	1.60887	0.00546
PKP4	1.60578	0.0248
DNAJC24	1.60438	0.000193
DDX43	1.60179	0.00104
NFYB	1.60125	0.0101
STAT2	1.60065	0.00951
C1S	1.60016	0.00481
TGM5	1.59864	0.0127
CCDC45	1.59828	0.00664
AL832451	1.59591	0.00293
SH3TC1	1.5957	0.000187
TMEM187	1.59525	0.0227
PAH	1.5948	0.0348
CHRNE	1.59479	0.00026
CPNE8	1.59333	0.000927
MYST1	1.59259	0.000298
TPST1	1.5923	0.0304
SYN3	1.59199	0.0073
IGF2	1.59149	0.0133
SLC4A7	1.59034	0.0023
HIP1	1.58878	0.00105
EVI2B	1.58876	0.000251
RNF114	1.58816	0.0455
DRD1	1.587	0.00565
KIAA1009	1.58279	0.00671
RASD1	1.58206	0.035
CTNNAL1	1.58088	9.7e-05
G6PD	1.58033	0.00992
ZNF700	1.57968	0.00524
PABPC5	1.5796	0.00125
STXBP5	1.57851	0.000249
chr5	1.57769	0.00661
IFRD1	1.57703	0.000492
UBXN2A	1.57555	0.000163
FLJ35220	1.57545	0.000844
AGPAT6	1.57472	0.0353
AF348997	1.57443	0.0374
CASP1	1.57417	0.0105
SLC5A11	1.57277	0.0385
LAMB3	1.57234	0.000932
FMO4	1.57176	0.00605
NFASC	1.56937	0.00555
LRRC23	1.56913	0.000219
HEYL	1.56823	0.0165
C9orf156	1.56698	0.00145
SCN11A	1.56406	0.000538
BPIL1	1.56215	0.00304
TMEM47	1.56165	0.0012
RPAP1	1.56058	0.00114
SATB2	1.55969	3.24e-05
NPHP1	1.55951	0.00168
ROBO4	1.5591	0.0193
ZC3H6	1.55909	0.00223
THBS2	1.55871	0.000893
CCDC114	1.55844	0.000531
POLG2	1.55819	0.0178
GSDMD	1.55762	0.0108
KIAA0226	1.55754	0.000333
CFHR2	1.55731	0.0162
CLCN4	1.5546	0.00116
TANK	1.55376	0.00679
SLC4A4	1.55364	0.0205
AK096042	1.55175	0.00236
GATA6	1.54912	0.021
IRAK3	1.54852	0.00468
ELOVL3	1.54703	0.00282
LTBP2	1.54685	9.8e-05
KCNK7	1.54679	0.00617
SLCO3A1	1.5464	0.00142
ZNF627	1.54502	0.0155
PIGG	1.5446	0.00447
EDNRB	1.54387	0.00495
SEC14L1	1.54343	0.000116
EPB49	1.54231	0.0015
NFATC1	1.53981	0.0014
PILRB	1.53967	0.00205
C4orf33	1.53704	0.0022
SLC2A1	1.53667	0.00263
LOC124220	1.53647	0.00471
CRYAB	1.53623	0.000135
SLC44A1	1.53529	0.0225
DERL1	1.53512	0.00207
SIX2	1.53475	0.00137
FAM118A	1.53409	0.01
DBP	1.53239	0.000183
LRRC6	1.53224	0.000284
LAMC1	1.53151	0.000727
FAM53C	1.53104	0.012
SH3BP5	1.52932	0.000122
ZNF280D	1.52902	0.00134
BVES	1.5274	0.0118
PSD4	1.5271	0.0119
EPHX2	1.5269	0.000537
SLC1A4	1.52646	0.000894
IRX3	1.52606	0.000148
MBNL1	1.52578	0.00523
BTD	1.52527	0.00718
SESN2	1.52469	0.00284
CCDC69	1.52348	0.00115
SLC38A2	1.52334	0.01
UBE2L6	1.5227	0.000489
PAPPA2	1.52203	0.00532
RP5-1022P6.2	1.52164	0.00427
RAB31	1.52024	0.00365
NARF	1.51941	0.00794
ADCY2	1.51877	0.000785
ABCA6	1.51746	0.000822
C1orf63	1.51536	0.000389
JPH2	1.51529	0.0155
TCTN3	1.5132	0.000346
XRRA1	1.51292	0.0324
SERP2	1.5123	0.00196
MTHFD1L	1.51189	0.00135
MT1M	1.5117	0.0479
PLEKHF2	1.51155	0.00809
CBARA1	1.50842	0.00139
AK295259	1.50596	0.0428
PHF11	1.50589	0.000323
NR_002830	1.50572	0.000421
FN1	1.50561	0.0045
FOXF2	1.5056	0.00492
ALDH3B1	1.5046	0.00349
SHANK2	1.50369	0.00655
MRPL44	1.50276	0.048
IL6	1.50181	0.0181
NUPR1	1.50152	0.000604
GLRB	1.50139	0.000252
GPR1	1.4998	0.00101
BC062632	1.4993	0.00661
ZNF793	1.49889	0.0018
CMTM4	1.49734	9.95e-05
AY078383	1.49702	0.00023
SQSTM1	1.49669	0.0178
ACAP3	1.49659	0.00124
TTC9B	1.49655	0.0158
ALDH1L1	1.49634	0.00632
PDLIM1	1.49541	0.0112
CYB5D1	1.49511	0.00605
BC017269	1.49506	0.000497
CCS	1.49504	0.000265
SLC35B3	1.49383	0.0144
RICH2	1.49326	0.0207
AL512709	1.49291	0.0175
P2RX4	1.4927	0.00128
ADAP1	1.4921	0.0109
ZNF671	1.49111	0.00456
STIM1	1.49058	0.00013
CDADC1	1.48738	0.000387
SH3BGR	1.48723	0.0273
BC016703	1.48702	0.0224
CCDC125	1.48601	0.0073
AKAP11	1.4851	0.0234
TTLL3	1.4834	0.0013
NPAL2	1.48207	0.000178
TEC	1.48099	0.000617
SLC30A4	1.47839	0.000886
GGT7	1.47835	0.00186
RIPK4	1.4776	0.0139
ZNF503	1.4773	0.000103
NAV2	1.47723	0.00739
ADD3	1.47483	0.000696
SLC44A2	1.47477	0.000563
ZEB2	1.47476	0.000251
GUSB	1.47447	0.0135
HEBP2	1.47341	0.00455
HNF4G	1.47207	0.00325
LACE1	1.47155	0.0172
PRSS23	1.47049	0.000505
BC002752	1.4693	0.00295
AY358803	1.46922	0.000557
ZNF324	1.46506	0.0136
BCAT2	1.46437	0.0165
AK124772	1.46416	0.0274
RNF13	1.46127	0.00346
SLC44A3	1.46083	0.000965
ASTN2	1.45857	0.00233
CYTL1	1.45844	0.00237
TNFRSF14	1.4544	0.000863
SAMD9L	1.45299	0.00197
DDIT4	1.45217	0.00023
IL1A	1.45143	0.0106
SOST	1.45128	0.000836
WWP2	1.45125	0.000221
SLC39A3	1.45103	0.0248
FAT4	1.45009	0.000662
ACOT4	1.44998	0.000257
RAB6B	1.44969	0.000246
XIRP1	1.44794	0.0223
GABRP	1.44715	0.00428
PREB	1.44636	0.000644
DCUN1D4	1.44546	0.000619
AK123122	1.44417	0.000285
NT5DC1	1.44373	0.00174
RBM6	1.44345	0.00706
LRP5L	1.44319	0.00928
HNMT	1.44289	0.000291
BC008284	1.44224	0.00167
CACNG6	1.43941	0.0191
SEPX1	1.43882	0.000225
PNOC	1.43848	0.0117
SPOPL	1.43808	0.0106
SUSD2	1.43801	7.51e-05
DNAH9	1.43799	0.0122
KCTD20	1.43794	0.0142
PAQR8	1.43747	0.00235
DOCK5	1.43746	0.000175
FER	1.43745	0.000709
FLJ21865	1.43733	0.0018
ZNF335	1.43639	0.00012
C2CD3	1.43545	0.00303
FGF6	1.43477	0.00194
MMP28	1.4346	0.000156
IMMP2L	1.43428	0.00708
ADAMTS9	1.4333	0.000867
BTN2A1	1.43301	0.00819
WDR41	1.43265	0.00193
PCDHB13	1.43255	0.033
SEPP1	1.43216	0.000431
HSD17B8	1.43139	0.000558
DHRS3	1.43075	0.000579
PCDHB5	1.43064	0.000962
TMEM63A	1.42963	0.0015
HDHD2	1.42939	0.0331
ASNS	1.42852	0.0204
RAD17	1.42845	0.0259
KCNK6	1.42811	0.00203
AGER	1.428	0.024
PRR7	1.42758	0.00225
KIF12	1.42589	0.00141
CCDC107	1.42585	0.000179
CELSR2	1.42576	0.00179
AK300424	1.42517	0.00413
TPK1	1.42341	0.00127
CFH	1.42292	0.000681
LACTB2	1.42146	0.00312
C5orf46	1.42115	0.0286
ST6GALNAC2	1.41942	0.000123
MEF2D	1.4183	0.0338
TAPBPL	1.41598	0.00136
SPINLW1	1.41556	0.00199
OTOF	1.41514	0.00113
F12	1.41501	0.000846
ENPP5	1.41493	0.0032
L13210	1.41327	0.000201
IGFBP7	1.41325	0.000126
SPATS1	1.41293	0.00357
ACOX2	1.41239	0.000783
UCK1	1.41161	0.0371
PTGS1	1.41109	0.00334
CARD16	1.41072	0.00199
FHOD1	1.41057	0.000179
RUSC1	1.41029	0.00768
PPIG	1.41011	0.0203
UBA7	1.40885	0.00257
GNA14	1.40839	0.00849
SLC16A3	1.40822	0.000998
KCTD11	1.40779	0.00381
FLJ20433	1.40707	0.00204
STAC	1.40538	0.0281
FUCA1	1.40528	0.004
HFE2	1.40464	0.0291
BAMBI	1.40385	0.0203
CDH15	1.40237	0.00125
ZNF74	1.40233	0.0226
ADSSL1	1.4021	0.000735
C19orf28	1.40151	0.000716
VMO1	1.40115	0.00498
PON3	1.40047	0.00149
BC017761	1.40033	0.000925
RPH3AL	1.39917	0.0153
GBP3	1.39911	0.00174
SLC2A12	1.39898	0.045
ADRBK2	1.39733	0.000371
AKR1C1	1.39512	0.00614
CSNK1A1L	1.39418	0.000628
DDX60	1.3941	0.017
HOXA1	1.39401	0.00227
AKAP14	1.39349	0.0185
SLCO2A1	1.39324	0.0243
BBC3	1.39315	0.00343
CBX7	1.39165	0.000975
LIMK2	1.39085	0.00134
CA2	1.39059	0.0342
AUH	1.39017	0.00821
GDPD5	1.38869	0.000203
RNASEL	1.38798	0.00412
NPL	1.3878	0.000681
RAB17	1.38663	0.0141
EYA4	1.38484	0.00117
PTPN7	1.38449	0.00526
TNFSF12	1.3838	0.000173
FAM69A	1.38318	0.00332
DUSP19	1.38275	0.00125
ENAH	1.38176	0.000723
AK055784	1.38094	0.00307
AK297754	1.38041	0.0173
RAP1B	1.37878	0.0381
NOTCH2	1.378	0.000375
ARNTL	1.37651	0.00077
COL22A1	1.37631	0.00503
PPFIA3	1.37544	0.0284
PADI2	1.37534	0.000935
ANKRD12	1.37302	0.00821
MAP3K8	1.37217	0.00249
NYX	1.37092	0.0355
SPATA18	1.37056	0.000471
IGFBP5	1.3701	0.000233
PIGT	1.36796	0.0142
BC007251	1.36791	0.00233
DOK1	1.36762	0.0163
C6orf138	1.36697	0.00084
BC003399	1.3663	0.00554
GBP1	1.36616	0.00359
chr2	1.36613	7.8e-05
AF147416	1.36609	0.0473
MYH13	1.36515	0.0028
TSKU	1.365	0.023
WDR49	1.36457	0.00281
LMBR1L	1.36449	0.0214
BC015054	1.36433	0.0463
FAM110A	1.36212	0.00376
CACNA2D3	1.36174	0.0011
PDZRN4	1.36096	0.00448
NFE2L2	1.36085	0.00802
PTPRN2	1.36062	0.00377
FHDC1	1.36008	0.000319
DNAJA4	1.35978	0.0387
MYH11	1.35973	0.00175
BEST1	1.35848	0.000279
ACTN1	1.35742	0.027
OLFML1	1.35481	0.00415
GPR150	1.35357	0.000432
PCDHB9	1.34957	0.000287
FUK	1.34884	0.00757
SMYD2	1.34866	0.026
CCDC121	1.34838	0.0043
DHX58	1.34774	9.8e-05
RGS3	1.34739	0.0018
BC080600	1.34724	0.00359
TP53INP2	1.34703	0.00199
AZI2	1.34625	0.0172
TRPV2	1.3461	0.0192
BTN3A2	1.34578	0.000408
DNAI1	1.34529	0.00287
NKAIN2	1.34446	0.0127
LRRC4C	1.34436	0.000476
BC010956	1.34435	0.0018
C1QTNF1	1.34431	0.00296
C10orf137	1.34371	0.00229
CTSF	1.34359	0.00115
ENTPD4	1.34335	0.0101
GPC4	1.34334	0.000807
EBAG9	1.34298	0.0133
CCDC28A	1.34141	0.00809
SLC9A3	1.34128	0.00315
NIF3L1	1.34025	0.0313
FLJ11151	1.34024	0.00233
ZNF512B	1.33932	0.0144
CYB5R1	1.33909	0.000266
SNX10	1.33891	0.0119
AB023174	1.33867	0.0232
TNFRSF1A	1.33658	0.00898
AKAP1	1.33555	0.000616
SSPN	1.33513	0.000894
AF324466	1.33497	0.00109
AK026486	1.3348	0.0333
ANO2	1.33465	0.00725
IL23A	1.33432	0.0366
FUT2	1.3336	0.0053
TRADD	1.33323	0.00033
SFRS5	1.33322	0.00739
RAB33A	1.33241	0.00902
AKTIP	1.33207	0.00226
RALGPS2	1.33187	0.000545
UBR4	1.33172	0.00376
FRMPD1	1.33138	0.0145
MAGEB4	1.33079	0.0309
CGGBP1	1.33071	0.00993
PLA2G4D	1.32846	0.0267
SLC12A4	1.32727	0.00462
CDK5RAP2	1.3272	0.0301
GPR179	1.32672	0.000981
BC062320	1.32641	0.0116
AB210019	1.3263	0.0461
PHKG1	1.32612	0.000496
CLSTN1	1.32604	0.000751
CYB561D2	1.32589	0.000315
MPI	1.32536	0.0134
SHMT2	1.32402	0.00405
BX648321	1.32389	0.00169
LOC100131720	1.32379	0.00515
MTMR11	1.3234	0.00109
C3orf34	1.32326	0.0108
HR	1.32279	0.00104
NECAB2	1.32277	0.0248
MUS81	1.32128	0.00357
B3GNT9	1.32079	0.00503
CCRK	1.31944	0.014
HCN4	1.3191	0.000529
BC073830	1.31842	0.00211
PIGB	1.31748	0.00222
TPPP	1.31718	0.00175
STK17A	1.31676	0.00171
NRXN3	1.31653	0.00655
SNCB	1.3165	0.0022
FMR1	1.31615	0.00845
CHSY1	1.31544	0.00462
IL22RA1	1.31527	0.00623
YWHAH	1.31502	0.00321
BHLHE40	1.31438	0.0187
MESP1	1.31413	0.00208
ARSF	1.31405	0.0154
OR6B3	1.31289	0.00759
PDE5A	1.3128	0.000515
PROM2	1.31221	0.00117
PLSCR4	1.31188	0.0205
GPR123	1.30986	0.0109
FZD8	1.30946	0.00192
GPBP1	1.30889	0.0268
BC036528	1.3081	0.00289
C7orf41	1.30787	0.00183
GCK	1.30752	0.00157
BC016278	1.30691	0.00315
ZNF384	1.30533	0.000189
DOK4	1.30502	0.000458
COL2A1	1.30493	0.00332
C1RL	1.30484	0.000248
ACSL1	1.30398	0.000569
BC035061	1.30395	0.0076
GPC6	1.30366	0.00156
PIR	1.30312	0.000646
FAM13A1	1.30291	0.00268
PPAPDC3	1.3027	0.00206
CA5B	1.30148	0.000318
ZNF30	1.30022	0.0058
C19orf36	1.29976	0.00508
RARRES3	1.29975	0.0224
CLDN18	1.29781	0.000713
CCL26	1.29689	0.00422
AK301335	1.2965	0.00204
LMCD1	1.29638	0.0036
CRIP2	1.29636	0.00193
UPB1	1.2953	0.000597
DFNA5	1.29527	0.000121
GHR	1.29526	0.00131
NEK11	1.29505	0.000262
B3GALT4	1.29485	0.00122
HDAC6	1.29449	0.00913
TMEM68	1.29408	0.0295
TAC3	1.2939	0.00129
WIF1	1.29374	0.0251
CALB1	1.29335	0.00386
ELMOD3	1.29281	0.00296
GNA12	1.29213	0.00658
HAPLN3	1.29203	0.0143
SESN3	1.29171	0.00262
FCRL5	1.29067	0.00429
LOC153364	1.28876	0.0018
AK131490	1.2883	0.00614
TNFRSF8	1.28732	0.00538
PLXNA4	1.28677	0.0137
SYNE2	1.28625	0.00408
ELA1	1.28529	0.00953
CYTSB	1.28454	0.000264
FLJ41603	1.2841	0.0237
TMPRSS3	1.28329	0.0112
SPAG4	1.28296	0.00579
LGR6	1.28192	0.000312
CRYZ	1.28118	0.0113
CKB	1.28102	0.00573
FGF11	1.28057	0.000551
ASAH1	1.27968	0.000378
BC022079	1.27828	0.0033
C15orf52	1.27799	0.00104
HDHD3	1.27793	0.00608
CNTD2	1.27767	0.00167
IGSF8	1.27763	0.0136
KCNE4	1.27725	0.0159
ZBP1	1.27717	0.0112
NR_002139	1.27706	0.0123
D67029	1.27687	0.000627
RAD51L1	1.27588	0.0168
PEX7	1.27564	0.0108
COL4A4	1.27345	0.0318
chr16	1.27313	0.00172
WDR85	1.27252	0.0462
NCK1	1.27212	0.0081
ZKSCAN4	1.27182	0.00183
ARHGEF17	1.27179	0.00201
AMMECR1L	1.2713	0.0456
CTSD	1.2703	0.000119
SLC17A7	1.27005	0.00583
MAPRE3	1.27	0.0145
TEF	1.26987	0.00174
PLEKHA3	1.26919	0.0282
ATP6V0D2	1.2684	0.0112
MEP1A	1.2684	0.0378
PQLC3	1.26682	0.000318
BC142655	1.26637	0.0155
SLC36A1	1.26585	0.00591
NLRX1	1.2658	0.000541
BAG3	1.26562	0.00143
SIGLEC9	1.26561	0.0443
PAX4	1.26547	0.0105
DIXDC1	1.26536	0.00208
NNMT	1.26501	0.00216
NR2F2	1.26482	0.00196
ENG	1.2648	0.0024
BST1	1.26477	0.00375
PHLDB2	1.26429	0.00757
MUT	1.26397	0.0269
LHX2	1.26343	0.00177
EP300	1.26309	0.0142
P76	1.26287	0.00199
GPR21	1.26265	0.00488
ADM2	1.26228	0.022
TMEM14A	1.26228	0.00134
RAB28	1.2619	0.0196
TDRD1	1.26185	0.00542
DBC1	1.26141	0.000219
POLG	1.26133	0.000247
RSPO1	1.2609	0.00131
CADM3	1.26082	0.0161
ABCA1	1.26045	0.035
BCL9L	1.26045	0.00193
PRUNE2	1.26019	0.00327
LYPD5	1.25964	0.0139
AK056627	1.25958	0.00169
PKD2L1	1.25951	0.0249
RHBDF2	1.2583	0.00303
MYLK	1.25807	0.00923
GMEB2	1.25735	0.00571
NMT2	1.25724	0.000836
AK131251	1.25723	0.036
NINJ2	1.25667	0.0234
CHPT1	1.25661	0.00287
STAC2	1.25599	0.00163
ABHD5	1.25548	0.00433
BC063862	1.25518	0.00301
SLC35A5	1.25481	0.0258
ZFYVE19	1.25455	0.00691
ENDOD1	1.25371	0.000941
CYBA	1.25364	0.0178
SIP1	1.25362	0.0132
KIAA1161	1.25346	0.000663
RASGRP2	1.2526	0.0297
ZCWPW1	1.2526	0.00283
FOLR1	1.25252	0.014
FAM62B	1.25238	0.000468
CRISP2	1.25227	0.00555
CSF3R	1.25205	0.000697
TGFB3	1.25198	0.0219
C17orf71	1.25187	0.0115
WDR7	1.25161	0.000778
HOXA5	1.25111	0.000686
SIGLEC5	1.25089	0.0283
MTHFSD	1.25014	0.00357
C12orf60	1.24989	0.00452
GSDMB	1.2495	0.00211
ADAMTS7	1.24933	0.000981
EPHB4	1.24896	0.00737
NAPSA	1.24823	0.0194
TNRC4	1.24786	0.0299
FGFBP3	1.24695	0.0267
ZNF528	1.24677	0.0135
AGXT2	1.24658	0.00146
SLC6A12	1.24547	0.00498
CTGF	1.24513	0.000701
SYTL4	1.2448	0.0188
FSTL3	1.24465	0.000763
MYCBP2	1.2442	0.00018
AL831982	1.2438	0.000479
EPHB6	1.24351	0.000425
PRSS8	1.24329	0.000292
NFIL3	1.24287	0.00336
CLCNKB	1.24146	0.00954
TAF12	1.23956	0.00507
RASGRP4	1.23944	0.00426
C9orf5	1.23677	0.00833
FBN3	1.23653	0.000778
KALRN	1.23652	0.0036
ZNF34	1.23638	0.000878
ARHGEF5	1.23455	0.0161
RICS	1.23398	0.00263
INSIG2	1.23373	0.000304
LILRA5	1.2337	0.00822
AK293138	1.23345	0.00196
BC068500	1.23314	0.00147
CCDC130	1.23142	0.0454
SNTA1	1.23102	0.000721
RCBTB2	1.23069	0.0192
GLB1L	1.22937	0.0072
SCRT2	1.22867	0.000805
KRT86	1.22847	0.00447
CLTCL1	1.2283	0.00277
SEC11A	1.22755	0.00639
DKKL1	1.22604	0.0206
GNAT1	1.22573	0.00322
SPARC	1.2249	0.00683
BRE	1.22477	0.0343
INPP5J	1.22469	0.00466
ABCA2	1.22373	0.000538
HDAC11	1.22358	0.0047
STBD1	1.22351	0.00371
CCDC36	1.22345	0.00277
GNPAT	1.22335	0.0426
ETS1	1.22322	0.000273
HHIPL1	1.22312	0.00112
TPP1	1.22287	0.00659
ANKZF1	1.22267	0.0245
C1GALT1C1	1.22261	0.00664
USP48	1.22203	0.00098
TNRC6C	1.22161	0.0038
AY736182	1.22105	0.00074
AK296309	1.21827	0.00368
SMPD1	1.21817	0.000306
AF110384	1.21799	0.00335
ING4	1.21762	0.0199
MAML1	1.217	0.0112
CCDC126	1.21571	0.00575
SNX4	1.21519	0.0324
HGFAC	1.21416	0.00297
THBS3	1.2133	0.00231
BMP1	1.21316	0.00346
ETFDH	1.21159	0.0152
chr6	1.21093	0.000816
CDC14B	1.21076	0.00251
KCNH8	1.2106	0.000635
FLJ22374	1.21034	0.00646
DPYSL3	1.21032	0.00384
TMEM45A	1.20951	0.00403
SRD5A2	1.20947	0.00651
BC004872	1.20929	0.000149
FGL2	1.20904	0.00189
CLN8	1.20851	0.000321
GRK4	1.20836	0.0047
C3orf75	1.20783	0.0326
BC131533	1.2078	0.0101
ZNF177	1.20734	0.00269
MYH14	1.20729	0.0123
ZNF2	1.20714	0.0219
KRT71	1.20682	0.00563
C17orf68	1.20679	0.00362
AB053318	1.20662	0.0205
BC038932	1.20603	0.0287
AF217982	1.20525	0.027
SLC23A2	1.20519	0.000221
MAL	1.20504	0.00841
BC064697	1.20441	0.000717
CUTC	1.2044	0.000338
BMP15	1.20416	0.0309
CAPN13	1.2039	0.00202
LRRC8D	1.20268	0.00245
COL4A2	1.20246	0.00584
LMLN	1.20243	0.00419
IQCG	1.2023	0.00224
MTMR15	1.20181	0.0261
FXYD4	1.20153	0.00983
PLCH2	1.20029	0.00236
SPTBN1	1.20018	0.00648
NFE2L1	1.20013	0.00339
ST6GAL2	1.19941	0.012
CELSR1	1.19935	0.00597
C9orf24	1.19813	0.0223
SEC14L3	1.19742	0.000386
JAG2	1.19688	0.0147
OSMR	1.19674	0.00166
A4GALT	1.19646	0.00322
HIPK1	1.19623	0.0203
TXNDC2	1.19561	0.000741
C1orf14	1.19549	0.0026
ATP6V1H	1.1954	0.034
RGN	1.19523	0.00247
NFKBIZ	1.19513	0.0204
NR_003512	1.19478	0.00139
PKD2	1.19405	0.0121
TRPM3	1.19402	0.00581
ONECUT2	1.19366	0.00776
C4A	1.19347	0.00943
ERI2	1.19335	0.0275
LCAT	1.19311	0.00393
IFT140	1.19302	0.00118
POPDC2	1.19288	0.00448
BGN	1.19267	0.0304
EML4	1.19204	0.0156
ARHGEF2	1.19193	0.0159
SCO2	1.19135	0.0283
RHOBTB1	1.18992	0.00265
chrX	1.18985	0.000292
ABCB6	1.18983	0.000576
AK074125	1.1897	0.0111
ZNF200	1.1891	0.00427
SH2B1	1.18903	0.00304
TJP1	1.1889	0.0455
ITPR3	1.18869	0.00211
C20orf114	1.18852	0.00126
COL5A1	1.18851	0.000776
CSF1	1.18826	0.00905
WBSCR17	1.1877	0.00935
JAM2	1.18706	0.0188
NR_024179	1.18691	0.0493
ZNF418	1.18687	0.000354
HYAL3	1.18618	0.0279
CRLF1	1.1861	0.00351
AK128288	1.18609	0.0218
CCDC90A	1.186	0.00792
SLC2A9	1.18599	0.00349
ATG4A	1.18532	0.0155
DOCK3	1.18508	0.00134
ANGPTL6	1.18453	0.00328
ITIH4	1.1845	0.032
TEX13B	1.18362	0.00452
TSPAN31	1.18342	0.00179
BC031245	1.18298	0.0136
AB040926	1.18195	0.00133
CCDC57	1.18124	0.0421
MEIS3	1.18117	0.0223
AK057404	1.18094	0.0449
TMEM77	1.18061	0.00466
COX6A2	1.18032	0.048
MAP1A	1.17966	0.00902
BC010267	1.17962	0.0011
AK001794	1.17959	0.0131
BLZF1	1.17889	0.0132
ZNF585A	1.1788	0.0139
CAMK1D	1.17854	0.00125
LOC150763	1.17821	0.0106
FES	1.17731	0.0224
IMPA2	1.17666	0.0106
ZBTB40	1.17662	0.00553
NPAS4	1.17651	0.0334
SERPINA6	1.17614	0.0291
PLEKHG4B	1.17607	0.00911
BC000979	1.17555	0.0069
BTNL2	1.17505	0.00547
FRMPD2	1.17486	0.0215
TOR3A	1.17474	0.00105
RAPSN	1.17458	0.00412
PPCDC	1.17443	0.00147
TBX6	1.17432	0.00207
C8orf84	1.17372	0.0312
CD200	1.17365	0.00571
LENG8	1.17349	0.0118
MCCC1	1.17331	0.0137
PCDHB7	1.17326	0.00395
MYOM2	1.17325	0.0048
ZNF449	1.17294	0.0414
ZNF83	1.17249	0.0402
TRPM4	1.17224	0.00103
ST5	1.17218	0.00175
VSIG4	1.17157	0.0151
TNFAIP8	1.17153	0.0158
AK301965	1.17099	0.00212
ABTB1	1.17039	0.015
AK292782	1.17035	0.000438
MYO1D	1.16918	0.015
TUBG2	1.16906	0.0048
ACOXL	1.1689	0.00593
MYO18A	1.16783	0.00154
CORO6	1.16747	0.00153
BC021276	1.16725	0.0049
CPSF4	1.16683	0.0164
TRAF5	1.1659	0.0123
TUSC4	1.16588	0.0256
ABCA13	1.16527	0.00224
NR_002188	1.16494	0.0458
IDS	1.16467	0.0176
TTC31	1.16431	0.0113
SIPA1L1	1.16395	0.00275
PPM1K	1.16324	0.01
AMOTL2	1.16314	0.00202
RIMS3	1.16309	0.00329
EEA1	1.16244	0.00103
C9orf91	1.16168	0.00158
BC030026	1.16106	0.0163
SEMA5B	1.16088	0.00161
AK127270	1.16087	0.00111
BOK	1.16053	0.00997
WNT16	1.16001	0.0021
ISL1	1.15996	0.00478
XAGE3	1.15984	0.0184
FGF14	1.1598	0.0121
BC036947	1.15961	0.00189
GALNT12	1.15928	0.00549
BC004406	1.15902	0.0269
SIK2	1.15825	0.00488
NCR1	1.1577	0.000632
ITGB1BP3	1.15767	0.0124
MLLT6	1.15709	0.00824
KIAA0513	1.15641	0.02
GAS2L2	1.1564	0.0101
MYBPC2	1.15626	0.00322
TBC1D16	1.15576	0.00116
AF204270	1.15553	0.00112
VPS13D	1.15502	0.00332
RAI1	1.15451	0.000448
AK303128	1.15438	0.00434
SAMD14	1.15413	0.012
KRTAP1-1	1.15405	0.0329
TSSC4	1.15365	0.0337
PKD1	1.15346	0.00308
SELENBP1	1.15326	0.00673
TMPRSS5	1.15311	0.0194
BC018658	1.15287	0.0453
AF447872	1.15237	0.0139
NEDD9	1.15229	0.0209
EIF2C4	1.15216	0.000346
RASSF4	1.1516	0.00169
RNF130	1.15114	0.00206
VWA2	1.15078	0.0492
SLC10A3	1.15056	0.0214
ADCK2	1.15028	0.0116
FOXP1	1.14983	0.0391
SAG	1.14979	0.00085
KLK3	1.14885	0.00522
KLC1	1.14859	0.0103
PGCP	1.14851	0.00187
CEP68	1.14818	0.00737
RAD9A	1.14806	0.00163
MFSD10	1.1475	0.00359
RP11-35N6.1	1.14666	0.0248
SRCAP	1.1457	0.000745
GPR35	1.14519	0.0028
LCN2	1.14505	0.0244
GPX1	1.14496	0.000537
AF390028	1.14444	0.0081
DGKG	1.14438	0.00521
ZNF767	1.14389	0.0103
ATG9B	1.1434	0.00219
KLHDC9	1.1431	0.00256
MTAP	1.1425	0.0118
CLCC1	1.14147	0.00277
FAM163A	1.14122	0.00163
MYT1L	1.14094	0.000487
POLM	1.14059	0.00135
AASDH	1.14042	0.0266
ST6GAL1	1.14018	0.0081
DENND2C	1.1396	0.00233
AF265236	1.13948	0.00133
CASZ1	1.1391	0.00296
SYF2	1.13908	0.0112
SDSL	1.13807	0.00266
SBF2	1.1379	0.038
TXNRD1	1.13772	0.0298
PPP1R13B	1.13719	0.0408
WFDC3	1.13683	0.0104
WDFY3	1.13638	0.00117
DNAJB12	1.13627	0.0181
KHDC1	1.13627	0.00593
BC030637	1.13604	0.00809
RBM35B	1.13462	0.00222
CYP4V2	1.13434	0.00138
MARK3	1.13421	0.0127
P2RX1	1.13407	0.0192
MAP3K6	1.13359	0.00339
AVP	1.1328	0.031
C4orf18	1.13269	0.000871
TJP3	1.1324	0.00422
LAMP2	1.13141	0.00898
CGREF1	1.13133	0.0136
KIAA0182	1.13126	0.00542
C4orf6	1.13033	0.00252
NRCAM	1.12986	0.00443
UBAC2	1.12971	0.00264
CBY1	1.12949	0.00657
MRGPRD	1.12845	0.00237
BCKDHB	1.12793	0.00137
IFNA8	1.12784	0.012
SFMBT1	1.12747	0.000835
TMEM132E	1.12737	0.00586
LDHAL6B	1.1273	0.00989
STARD3NL	1.12608	0.00745
BC132809	1.12586	0.0121
AK122981	1.12494	0.0219
CABLES1	1.12441	0.00328
SLC34A1	1.12439	0.00172
CC2D1A	1.1242	0.00444
PPFIA2	1.12417	0.00106
EVL	1.12412	0.00617
CR1	1.12383	0.00486
KISS1R	1.1237	0.0252
GCH1	1.12355	0.0377
CBFA2T3	1.12278	0.0146
PCDHB11	1.12274	0.00299
MORN4	1.12249	0.00262
AK056520	1.12181	0.0229
PLOD2	1.12162	0.0369
IL10RB	1.12159	0.0267
C16orf5	1.12128	0.0032
KHDRBS2	1.1212	0.00711
SERF1A	1.1212	0.0231
SLC15A4	1.12105	0.0101
CACNA1E	1.12068	0.00842
CYP2R1	1.12067	0.015
ZNF611	1.12044	0.0217
DNASE1L1	1.11876	0.00354
ZNF439	1.11867	0.00118
TNFAIP3	1.11777	0.0398
CHRNA4	1.11774	0.0265
PRL	1.11744	0.0322
HRC	1.11743	0.0373
FBXL2	1.11725	0.0184
BC053909	1.1171	0.0263
CDH4	1.11667	0.0132
SLC35A1	1.11657	0.0333
DNAJC15	1.11624	0.0213
ADCY3	1.116	0.023
CENPC1	1.11574	0.00602
CRX	1.11574	0.00369
ST6GALNAC1	1.11563	0.00556
SPATA13	1.11507	0.00201
PGBD2	1.11503	0.00864
XDH	1.11473	0.0062
DBH	1.11452	0.0306
TNFRSF19	1.11387	0.00853
NR_002809	1.11259	0.00115
CROT	1.11257	0.0181
BC018109	1.11191	0.0369
SCRN2	1.11171	0.00862
PLIN	1.1112	0.0249
KIAA0562	1.11099	0.0146
ZBED2	1.11076	0.0112
CCDC116	1.11059	0.0461
CHRNB1	1.1105	0.00651
ARHGEF10L	1.11026	0.000541
CAPRIN2	1.11011	0.0167
TAGLN	1.10946	0.0379
CAPN3	1.10943	0.00436
IRF7	1.10891	0.000437
SCP2	1.10873	0.00373
ANK1	1.1086	0.00289
FLT4	1.10736	0.00445
NRIP2	1.10735	0.0276
C9orf66	1.10727	0.0299
CARD11	1.10677	0.00118
FHL1	1.10663	0.000314
ZFAND2B	1.10652	0.00979
AK292532	1.10648	0.0122
ZNF541	1.10642	0.0265
PNMT	1.10597	0.00579
MED21	1.10577	0.000527
ITPR1	1.1057	0.00262
COX7B2	1.10566	0.0114
WDR66	1.10515	0.0109
C10orf65	1.10436	0.00954
ZCCHC24	1.10419	0.0227
PPP1R12C	1.10273	0.00153
LRRC48	1.10243	0.00457
IER5L	1.10216	0.0081
M31008	1.10211	0.0474
USP54	1.10195	0.00064
KCNA10	1.10173	0.0138
PPP1R3B	1.10144	0.00373
TREML1	1.10116	0.00758
SLC5A2	1.10102	0.0354
LRP2BP	1.10073	0.0368
CCDC68	1.10049	0.0375
MPP1	1.09977	0.0173
F7	1.09969	0.00658
NFIX	1.09961	0.0315
RASL11A	1.09883	0.00227
SH3BGRL2	1.09859	0.0453
CD247	1.09783	0.0333
AK291924	1.09769	0.0169
AJAP1	1.09758	0.00315
RASAL1	1.09751	0.00117
CD59	1.0975	0.0111
KIAA0323	1.097	0.0345
PPWD1	1.09664	0.0165
GYG2	1.09617	0.0116
ATL1	1.09615	0.0267
BATF2	1.09541	0.0334
N4BP3	1.09424	0.0163
CD80	1.09407	0.00578
FBXW4	1.09364	0.00189
TTC25	1.09348	0.00144
SLC2A13	1.09298	0.000458
KANK2	1.0929	0.00595
CCDC111	1.09272	0.00325
ACBD4	1.0927	0.00756
IMPAD1	1.09171	0.0324
SPEF2	1.09151	0.0203
ZNF187	1.09146	0.0205
SIX5	1.09126	0.00214
NR_002216	1.09109	0.0377
SLC2A7	1.09079	0.00195
ZNF713	1.09009	0.000802
CEP72	1.09003	0.00084
WARS	1.08962	0.013
UBR3	1.08929	0.0181
SH3YL1	1.08879	0.000797
KCNQ2	1.08825	0.00494
ZFHX4	1.08824	0.0074
EMR3	1.08767	0.0121
KRAS	1.08764	0.0174
TACC1	1.08757	0.000669
IQWD1	1.08737	0.0281
SRF	1.0873	0.0251
SIPA1	1.08709	0.0127
NAT15	1.08703	0.0112
EZH1	1.08701	0.004
ALDH9A1	1.08687	0.00554
AF527767	1.08671	0.02
ELMO3	1.08664	0.012
FLNB	1.08628	0.00711
ATP8B3	1.0862	0.00184
AK001384	1.08597	0.00351
MAPK15	1.08569	0.00129
AK128747	1.0854	0.0235
HSD11B1L	1.08513	0.000885
CASP6	1.08505	0.0434
ABCB9	1.08492	0.0113
KCNS2	1.08477	0.00742
SLC26A6	1.08433	0.00143
NPR2	1.0841	0.00113
CLCA2	1.08379	0.0136
AY359064	1.08369	0.0134
ABHD4	1.08315	0.000377
GJA1	1.0831	0.00255
CLDND2	1.083	0.00151
KNG1	1.0828	0.00222
STAT5A	1.08269	0.00528
PRRG2	1.08267	0.000858
CCDC151	1.08049	0.00178
HEPH	1.07942	0.013
MKKS	1.07911	0.00282
ZNF653	1.07861	0.00948
KIAA1128	1.07833	0.00685
TMPRSS6	1.07815	0.0123
BCAN	1.07718	0.0156
WDR31	1.07715	0.00305
KCNK9	1.07685	0.00898
TPM1	1.07674	0.00987
MUM1	1.07673	0.015
C20orf12	1.0767	0.041
PDZD2	1.07668	0.015
BC033793	1.07596	0.0119
CASD1	1.07547	0.0362
MPP5	1.07536	0.0299
ZAP70	1.07533	0.00124
MFSD9	1.07523	0.00811
REEP5	1.07508	0.0323
SP140L	1.07485	0.00778
MDP-1	1.07475	0.0482
STK17B	1.07404	0.000963
MADCAM1	1.07377	0.011
WRNIP1	1.07352	0.00274
XKR5	1.07349	0.0177
CAMKK2	1.07296	0.00159
CLK1	1.0722	0.0474
CCDC83	1.07172	0.0274
RAB23	1.07117	0.00252
ZNF497	1.07112	0.00624
KCNQ4	1.0709	0.00154
UTRN	1.07078	0.0262
SCGB3A2	1.07045	0.00608
HLA-DQA2	1.07026	0.00502
KAL1	1.07011	0.00936
PDE7A	1.07005	0.00931
CYP2W1	1.06971	0.00629
NPAS1	1.06945	0.0108
AK023424	1.06893	0.0142
CR593192	1.06837	0.0199
CGRRF1	1.06796	0.0145
BC073936	1.0677	0.00344
MPPED2	1.06767	0.00109
RHOB	1.06765	0.00967
GTPBP2	1.06758	0.00255
DNAL4	1.06747	0.00386
FGD3	1.06717	0.00906
C5orf28	1.06706	0.0362
GABBR1	1.06672	0.0033
PHLDA3	1.06672	0.00175
BC011382	1.06662	0.00493
DDAH2	1.06648	0.00262
SYNE1	1.06623	0.00202
PRKCD	1.06579	0.00235
CHST1	1.06569	0.0078
IL17RC	1.06479	0.0249
STX17	1.06426	0.00124
PTS	1.06399	0.0254
ZNF791	1.06353	0.0205
AGAP2	1.06347	0.00289
CD68	1.06339	0.00219
LTK	1.06323	0.0141
ARNT	1.06309	0.0465
RHPN2	1.06294	0.00231
AK128520	1.06278	0.0486
PKIB	1.06244	0.0178
PTPRG	1.06228	0.000739
GRAMD4	1.06182	0.00866
EXOC3L	1.06152	0.00433
TENC1	1.06148	0.00237
KLK11	1.06144	0.00356
PCDHA1	1.06131	0.00253
HEATR7B2	1.06125	0.00147
SLC24A2	1.06101	0.0111
MANSC1	1.061	0.00112
RNF128	1.06092	0.00221
SHC4	1.06084	0.0133
HISPPD2A	1.06058	0.00653
DQX1	1.06044	0.00367
AB007887	1.05978	0.0458
CATSPER2	1.05978	0.0205
GIN1	1.05952	0.0102
FAM110B	1.05891	0.0207
ZNF470	1.058	0.00935
AFP	1.058	0.00944
AK295018	1.05792	0.00508
NR_015440	1.05776	0.0193
LAMC3	1.05756	0.00562
AGMAT	1.05728	0.0154
ZNF613	1.05726	0.00865
COL18A1	1.057	0.0109
CGN	1.0567	0.00828
ZFYVE1	1.05562	0.0109
TFPI	1.0543	0.000732
BC011670	1.05417	0.00554
PIGH	1.05409	0.00717
C16orf89	1.05347	0.0156
PON2	1.05308	0.0318
TP73	1.05307	0.0265
ING1	1.0529	0.00731
IL24	1.05282	0.0275
TEX261	1.05273	0.0452
WNT10A	1.05264	0.00434
AY358109	1.0523	0.00191
LIMS2	1.05224	0.00104
VTN	1.05204	0.00528
AK002043	1.05199	0.0338
BC134417	1.05185	0.00333
PDZD4	1.05155	0.00194
MID2	1.05134	0.00411
MFSD5	1.05118	0.0342
ANKRD11	1.051	0.0475
ANG	1.05043	0.00439
AP4E1	1.05035	0.00262
AK128232	1.05029	0.0118
NPTX2	1.05013	0.00997
MXI1	1.05004	0.0105
SLC35C2	1.05	0.0477
ARHGEF19	1.04986	0.00146
NAT8L	1.04974	0.00273
RAB37	1.04947	0.0385
FLVCR2	1.04947	0.00706
ANO10	1.04891	0.000512
EFHC2	1.04801	0.0182
CFLAR	1.04776	0.00191
TCN2	1.04744	0.0044
UGDH	1.04716	0.0124
GP2	1.04695	0.0146
SGCG	1.04671	0.0335
OR13F1	1.04601	0.0053
ME3	1.0459	0.000518
NLRC5	1.0459	0.00473
WISP2	1.04553	0.000961
NID2	1.04547	0.0228
PTHLH	1.04506	0.0313
FLJ43860	1.04467	0.00347
TM9SF1	1.04461	0.0229
CMTM1	1.04435	0.0152
AF012074	1.0441	0.0421
LOC440926	1.04408	0.0276
LAMA5	1.04386	0.00557
TMEM87A	1.04371	0.00376
ARHGAP30	1.04359	0.00751
B3GAT1	1.04324	0.0393
SOX13	1.04309	0.00554
C11orf17	1.0429	0.0207
TG	1.04288	0.00172
CACNA2D1	1.0425	0.0147
RBL2	1.04108	0.0211
CDK10	1.041	0.0223
C9orf103	1.04098	0.0034
MAFG	1.04073	0.0102
XKRX	1.04073	0.00107
INPP5D	1.04029	0.0248
RNF38	1.03984	0.0184
BNIP1	1.03919	0.00233
PLEKHG6	1.03909	0.00141
ZMYND12	1.0388	0.00161
PITX2	1.03853	0.000724
SORT1	1.03844	0.0223
CCR7	1.0377	0.00834
SCNN1A	1.03745	0.0295
AY359095	1.03688	0.0457
MOAP1	1.03666	0.00564
KCNH6	1.03662	0.00259
ZNF483	1.03652	0.0385
PAPLN	1.03649	0.0122
TBCCD1	1.03644	0.00626
MPO	1.03623	0.0157
PIK3R5	1.03619	0.00815
TINF2	1.03617	0.03
LRTOMT	1.03616	0.00985
VPS13A	1.03553	0.0323
TLE4	1.03543	0.00517
LDB3	1.03518	0.0022
BNIP3L	1.03504	0.0387
NR1H2	1.03485	0.000731
ZKSCAN3	1.03458	0.00331
PRMT2	1.03456	0.00109
CTAG2	1.03422	0.00851
CIAPIN1	1.03406	0.00901
FBXL5	1.03395	0.0163
C10orf97	1.03387	0.0198
AK055560	1.03372	0.00627
CCDC88B	1.03371	0.0144
PALM	1.03369	0.0229
SLC25A37	1.03346	0.000813
RNF123	1.03345	0.0262
NARFL	1.03301	0.00276
YIPF2	1.03293	0.00473
SKIL	1.03265	0.011
RNF212	1.03251	0.00628
RP3-402G11.5	1.0323	0.00925
RFC5	1.03226	0.021
NEUROD2	1.03213	0.00643
ANKMY1	1.03172	0.00632
QRICH2	1.03117	0.0179
FBXL8	1.03094	0.00902
C8orf58	1.03086	0.0285
BC042146	1.0307	0.00488
DACH2	1.0304	0.0229
ABCB5	1.03035	0.00111
APOBEC3D	1.03022	0.035
TTC13	1.0302	0.0114
HMGCS2	1.03015	0.00168
SERHL2	1.02994	0.0432
CLK3	1.02965	0.0034
PCNXL2	1.02958	0.00149
C19orf15	1.02941	0.00271
BC028219	1.0293	0.016
TYSND1	1.02884	0.00604
DMPK	1.02868	0.000638
SETD4	1.02856	0.0214
SEC31B	1.02851	0.00586
ADAMTS1	1.0284	0.000914
PCCA	1.028	0.0399
SARS	1.02759	0.0194
STARD13	1.02748	0.000857
AY358121	1.02743	0.04
GPR116	1.02736	0.02
ADCY6	1.02727	0.00109
STARD3	1.02716	0.00584
PRDM5	1.02711	0.00157
SYN2	1.02687	0.026
LY75	1.02606	0.00122
RAMP1	1.02602	0.00112
RNF103	1.02565	0.0053
KCNH5	1.02556	0.0175
SLC38A4	1.02551	0.0406
TMEM42	1.02538	0.0112
MGC33894	1.02525	0.00763
AK022118	1.02511	0.0194
BC023546	1.02432	0.00482
NR_003587	1.02379	0.0205
EGFR	1.02348	0.00351
GLP1R	1.02332	0.00811
PPIC	1.02297	0.000818
KLHL2	1.02276	0.0433
NPM2	1.02275	0.0272
CD244	1.02253	0.0113
EIF5	1.02214	0.0011
DUOXA2	1.022	0.00741
SLC25A27	1.02147	0.00513
MTMR9	1.02128	0.00192
CD40	1.02097	0.000551
ETV6	1.02085	0.00796
GPT	1.02081	0.0241
BC039077	1.02015	0.014
KCNE3	1.02004	0.000788
PDE1B	1.01982	0.0356
NR_000035	1.01981	0.0061
NPPA	1.01966	0.00723
ATP1A4	1.0196	0.0013
FCAMR	1.01946	0.00592
NR2F6	1.01935	0.0303
SOX10	1.01912	0.0285
WFDC13	1.01852	0.023
SREBF1	1.0185	0.00356
ADAMTSL3	1.01833	0.0274
MAML2	1.01802	0.00882
SLC4A9	1.01763	0.00623
BC133010	1.01724	0.0158
MYH7	1.01718	0.0187
BCDIN3D	1.01689	0.0162
NMNAT3	1.0168	0.00103
GEMIN8	1.01677	0.0392
KIAA0913	1.01675	0.0156
KANK3	1.01674	0.00316
MAMDC4	1.01668	0.00526
TAZ	1.0163	0.00134
SLC8A1	1.01619	0.014
BC043386	1.01583	0.0416
SH3BP5L	1.01536	0.0156
FRY	1.01505	0.00134
SP2	1.01501	0.00985
WNT10B	1.01414	0.0148
ADAM18	1.0138	0.00937
YPEL3	1.01352	0.0399
ELA3B	1.01348	0.0183
AGAP11	1.0134	0.0111
LCP1	1.0132	0.0218
RAB7L1	1.01304	0.0155
LHX6	1.01262	0.0249
IRGC	1.01248	0.0246
AMN1	1.01245	0.0038
FLJ32682	1.01238	0.0302
FLJ22662	1.01181	0.00894
ACPL2	1.01082	0.0126
C13orf33	1.01074	0.0121
ZC3HAV1	1.01042	0.0173
BCL6B	1.01039	0.0355
TSPAN8	1.0102	0.00234
GLI4	1.00983	0.0216
TCTEX1D2	1.00944	0.00939
HDAC5	1.00917	0.0208
EPHA10	1.00879	0.00187
PDK3	1.00854	0.00714
TNFRSF11A	1.00845	0.00721
GDF15	1.00836	0.0254
LST1	1.008	0.0344
DYNC1H1	1.00753	0.0193
HDAC4	1.00748	0.0018
GABRD	1.00739	0.00542
GLS2	1.00738	0.00142
TMEM59L	1.00733	0.00859
TTC35	1.00706	0.00886
HTR1A	1.00675	0.0474
CRTC1	1.00612	0.00364
ESPL1	1.00603	0.0109
HSPB2	1.0058	0.00251
BC067080	1.00499	0.0143
C19orf44	1.00473	0.00716
AK000420	1.00455	0.0341
PC	1.00437	0.00148
GPR61	1.00417	0.0429
HCCA2	1.00403	0.0102
SESTD1	1.0026	0.00135
CSRP1	1.0025	0.00518
ICAM5	1.00234	0.0155
CCDC81	1.00203	0.0389
LMF1	1.00197	0.0045
CPNE5	1.00163	0.0429
MYO1A	1.00154	0.013
BZRAP1	1.00141	0.00306
INTU	1.00133	0.0121
ITGA9	1.00127	0.00523
GAL3ST4	1.00122	0.025
CHMP4A	1.00096	0.012
PROP1	1.00081	0.00511
WDR78	1.0007	0.0049
EML2	1.0005	0.000612
AARS2	1.00039	0.00316
KCTD7	1.00013	0.00218
MMP1	-7.91932	2.21e-07
ASPN	-6.77827	3.29e-07
CXCL14	-6.76217	1.05e-05
OGN	-6.69242	3.32e-06
GREM1	-6.51644	4.79e-07
SERPINB7	-6.18164	0.000203
ZIC1	-6.16918	2.13e-06
SEMA3A	-6.06388	7.3e-08
CLGN	-6.01874	8.38e-06
KIAA0101	-5.94134	2.25e-06
ADAMTSL1	-5.8631	3.69e-07
HIST1H3F	-5.68516	3.44e-07
GRPR	-5.66494	2.13e-07
RAC3	-5.4977	3.22e-05
MASP1	-5.44837	9.06e-06
RCAN2	-5.41932	6.51e-07
PSG9	-5.39829	5.85e-05
ACTG2	-5.38888	0.0033
ST8SIA4	-5.32997	5.82e-06
CLDN1	-5.30775	0.00026
PDPN	-5.27488	5.08e-06
RRM2	-5.22754	8.46e-08
APCDD1	-5.21418	0.000185
LHX9	-5.17775	3.14e-05
PSG4	-5.17516	1.74e-05
HMGA2	-5.10095	1.09e-07
FGF5	-5.05834	2.53e-07
IGF2BP3	-4.98915	4.64e-07
NOVA1	-4.94903	7.23e-07
UBE2C	-4.94887	1.41e-07
NNAT	-4.94261	4.23e-06
MME	-4.93952	1.14e-06
C13orf15	-4.93009	1.28e-06
DLGAP5	-4.88102	1.38e-07
PPAP2C	-4.83408	1.38e-06
AFF3	-4.83373	1.12e-06
PEG10	-4.79549	2.05e-06
FAM83D	-4.77881	2.78e-06
HSD17B14	-4.76602	1.16e-06
BAALC	-4.75977	3.47e-07
DKK1	-4.73897	0.00239
ADAM23	-4.72293	1.67e-07
CEP55	-4.70786	5.85e-07
ID1	-4.70288	3.48e-06
IGDCC4	-4.63907	2.23e-06
EPB41L3	-4.61979	1.9e-07
NUSAP1	-4.61264	2.18e-06
BC098403	-4.60315	9.38e-06
CXCL1	-4.54831	0.00123
CDKN3	-4.53637	4.43e-06
HIST1H1B	-4.53302	1.34e-05
PSG10	-4.53104	7.23e-05
INA	-4.51204	1.9e-05
MKX	-4.5079	2.64e-07
MMP13	-4.50669	0.0207
HAPLN1	-4.48257	1.04e-06
KIT	-4.47268	5.52e-06
CCNB2	-4.45822	2.96e-06
GSTM5	-4.4523	2.82e-05
CNIH3	-4.43597	2.6e-05
NUF2	-4.41227	2.09e-06
AURKB	-4.36318	1.41e-05
LOXL4	-4.36145	0.000939
TFAP2C	-4.30884	7.59e-05
FXYD6	-4.30701	3.88e-06
PBK	-4.29829	5.39e-06
CDC20	-4.26231	8.36e-06
CYP3A7	-4.24827	0.000661
CCNB1	-4.22546	9.88e-07
ARHGAP29	-4.20419	0.000134
AURKA	-4.19692	1.97e-05
HIST1H1D	-4.19159	1.32e-05
PTH1R	-4.18256	0.000228
ETV1	-4.13525	1.01e-06
ETS2	-4.12513	2.19e-07
PMAIP1	-4.08738	1.4e-06
SGIP1	-4.06713	1.65e-07
BCL11A	-4.05923	8.81e-06
HMGCS1	-4.05524	2.26e-05
NCAPG	-4.05091	3.42e-07
HSD17B2	-4.03866	0.00109
ARHGAP11A	-4.0371	1.07e-05
ZWINT	-4.03297	9.19e-07
BC063625	-4.02946	0.000865
SHCBP1	-4.01107	2.18e-07
ZNF385D	-4.01066	4.95e-05
HAND2	-4.00796	0.000133
PRR11	-4.00264	9.94e-06
SLC20A1	-3.99718	0.000105
[truncated: 2,409 more rows]

## Sheet: GSE97311 DEGs
Gene Symbol	logFC	P.Value
COMP	5.5	5.13e-05
ADIRF	5.06	1.42e-05
DCN	5	1e-07
HLA-DPA1	4.78	4.36e-06
KRTAP1-5	4.78	1.57e-05
KRT34	4.51	0.000649
SERPINB2	4.31	4.63e-07
AKR1C3	4.24	0.000135
ABI3BP	4.22	1.55e-06
IFI27	4.05	0.000655
LY96	3.94	1.2e-07
CD36	3.9	0.000185
KRTAP1-3	3.86	1.37e-05
PTGES	3.82	5.36e-07
HLA-DRA	3.79	0.00107
IRX3	3.78	3.15e-05
SERPING1	3.75	1.26e-07
COX7A1	3.75	5.64e-06
MR1	3.73	1.08e-07
TPR	3.7	0.00593
PLPP7	3.66	4.89e-09
ICAM2	3.57	4.99e-06
SLC22A23	3.55	4.36e-06
COL22A1	3.54	0.00745
EPDR1	3.52	0.000923
FMO3	3.48	0.00133
EGFLAM	3.44	8.6e-06
DEPTOR	3.39	0.00024
MFAP5	3.39	0.00214
HSPB7	3.38	0.000333
OAS2	3.33	0.00137
PI16	3.32	0.00448
TMEM171	3.29	3.98e-05
WISP3	3.21	5.31e-06
SLC2A5	3.21	0.000663
CES1	3.19	5.21e-05
MSX1	3.16	2.06e-05
PSG5	3.15	0.0011
GREM2	3.14	7.24e-07
AKR1C4	3.1	0.000764
CPNE8	3.09	3.2e-06
TMEM140	3.08	9.61e-05
IL13RA2	3.08	0.00122
PRG4	3.07	0.0163
FAM180A	3.05	2.1e-05
MT1M	3.05	0.000127
LMO2	3.03	0.000946
HLA-DMB	3.02	0.00102
ADCY4	3	1.55e-05
KCTD12	3	0.000345
PODXL	2.99	2.78e-06
OLFML1	2.98	0.000221
CYP1B1	2.97	0.0016
SAMD9L	2.96	1.59e-07
AKR1C2	2.96	0.000489
HSPB2	2.94	3.48e-05
THNSL2	2.94	0.00103
MTSS1	2.94	0.00249
ISLR	2.9	0.000162
C10orf11	2.88	2.03e-05
TIMP3	2.86	0.000425
NINJ2	2.83	2.37e-06
GHR	2.83	4.62e-05
KCNK2	2.81	1.38e-06
IFI30	2.8	0.00181
CD74	2.8	0.00631
ASS1	2.79	0.011
FNDC1	2.76	0.0231
TRH	2.75	0.0403
CFD	2.74	3.31e-05
IFIT1	2.74	0.000181
PDE1A	2.72	0.000252
CYGB	2.72	0.00188
PCOLCE2	2.71	0.00106
NDUFA4L2	2.7	0.0175
WISP2	2.69	3.6e-05
ESM1	2.68	0.000125
PSG3	2.68	0.00136
GPNMB	2.67	8.09e-05
HLA-A	2.65	0.00539
BAIAP2L2	2.63	4.05e-05
CLEC3B	2.63	0.00216
NPAS1	2.61	5.83e-05
TFPI2	2.61	0.00295
SYNDIG1	2.6	5.8e-07
FBLN7	2.6	6.19e-05
IGFBP5	2.6	0.000441
SAMD9	2.59	3.49e-06
EBF3	2.59	0.00124
IFI44	2.58	0.000334
TNFRSF11B	2.58	0.0227
GPX3	2.57	0.000633
CREG1	2.55	5.83e-05
C1S	2.54	0.00218
KCNMB1	2.54	0.0205
ADGRL2	2.51	0.000434
PLAC9	2.5	0.000172
CHI3L1	2.5	0.0297
RIPK3	2.46	3.66e-05
STAT1	2.46	0.000534
HLA-DMA	2.45	0.00725
FAM20A	2.44	0.00225
KRTAP9-8	2.42	0.000312
PRSS3	2.38	0.000545
PALMD	2.37	4.53e-05
LOX	2.36	0.00401
XYLT1	2.35	0.00185
FCRLA	2.34	7.71e-05
AOX1	2.34	0.000168
SLC31A2	2.32	4.62e-07
LGALS3BP	2.32	1.85e-05
TNFAIP8L3	2.3	1.95e-05
NFASC	2.3	0.000167
ANKRD29	2.29	5.98e-06
PROS1	2.27	3.05e-05
LARGE1	2.27	6.17e-05
CYP4V2	2.26	2.94e-05
HCP5	2.26	0.0019
KRT14	2.26	0.0151
SATB2	2.24	3.57e-05
CPZ	2.24	0.00217
CYB561	2.22	1.67e-06
TNFRSF14	2.22	0.00166
CTSK	2.22	0.00241
PARP10	2.21	0.00203
CST1	2.21	0.0417
PODN	2.2	0.000959
CRLF1	2.19	0.00897
GRIP1	2.17	0.00658
PSG6	2.17	0.0112
GBP2	2.16	0.000963
IGIP	2.15	5.38e-05
CTSZ	2.15	7.15e-05
ADAMTSL4	2.15	0.00162
SLC1A1	2.14	4.29e-05
PPP1R14A	2.14	0.00674
HLA-DRB6	2.14	0.034
TMTC1	2.13	0.00274
FAM212B	2.12	2.61e-06
MYO1D	2.12	0.00112
PSG9	2.12	0.00969
WFDC1	2.12	0.0245
XG	2.11	0.00107
OLFM1	2.1	0.000871
FLG	2.1	0.0425
BST2	2.08	0.00312
CCNO	2.07	5.45e-05
SLC1A3	2.07	0.001
C2orf88	2.07	0.00206
SERINC2	2.07	0.00331
LYPD6B	2.07	0.00737
NRXN2	2.06	3.86e-05
TNFAIP6	2.06	0.00051
ECM1	2.05	0.00199
SEL1L3	2.05	0.0124
HMOX1	2.05	0.0202
PIGZ	2.04	0.0013
SERPINA9	2.04	0.0052
WISP1	2.04	0.00877
SBSN	2.04	0.0124
ENG	2.03	0.000331
CD68	2.03	0.000756
NAAA	2.02	7.54e-06
ATL1	2.02	2.26e-05
FMOD	2.02	8.96e-05
ITGBL1	2.02	0.00147
ARRB1	2.02	0.00198
CRYAB	2.02	0.0041
PTGDS	2.01	0.00557
CYP26B1	2	2.16e-05
PSMB9	2	0.0144
CD14	1.99	0.000234
COL14A1	1.99	0.00189
FAM198B	1.98	0.00039
PSG4	1.98	0.00318
CRIP1	1.98	0.00579
TINAGL1	1.98	0.00889
RASIP1	1.97	0.00373
FHOD3	1.97	0.00891
CHST15	1.96	0.0469
LRRN4CL	1.95	0.00013
PLA2G5	1.95	0.00219
FOLR3	1.94	0.000494
MGLL	1.93	0.000147
TMEM47	1.93	0.000453
TRIM22	1.92	2.43e-05
ISM1	1.92	0.00262
PTX3	1.92	0.0165
BMPER	1.92	0.0345
BAMBI	1.91	8.63e-05
SERPINB1	1.91	0.000193
QPCT	1.91	0.00025
2023-03-04	1.91	0.00663
GNG11	1.91	0.0191
ANK2	1.9	4.74e-05
GPX7	1.9	0.000234
RDH5	1.9	0.000288
CNTNAP2	1.89	0.00251
NOV	1.89	0.0026
PARP3	1.88	1.73e-05
LRRC32	1.88	2.57e-05
FGF7	1.88	0.00122
PGF	1.88	0.00222
PNMA2	1.88	0.0256
DLX3	1.87	0.00139
SPATA18	1.85	1.32e-05
NMNAT2	1.85	2.16e-05
TSHZ2	1.85	0.00104
DHX58	1.84	0.0013
C10orf54	1.84	0.00197
BTN3A3	1.84	0.0045
NCAM2	1.84	0.0124
SYT7	1.84	0.013
PORCN	1.83	0.000105
NME5	1.83	0.000134
FAM65C	1.82	0.00158
LOXL4	1.81	0.00321
DLX1	1.8	0.00409
FAM134B	1.8	0.0214
ADAMTS2	1.79	6.98e-05
IL17RC	1.79	0.000942
CST2	1.78	0.000421
LINC00968	1.78	0.00964
PCDHB2	1.77	0.00258
GALNT9	1.77	0.0114
HSD11B1	1.77	0.0229
ALDH3B1	1.76	0.000287
IFI6	1.76	0.0145
APBB1IP	1.74	2.28e-05
LRRC6	1.74	3.06e-05
MYBPH	1.74	0.0263
SFRP4	1.74	0.0338
FAM69A	1.73	0.00634
TXNIP	1.73	0.00871
THY1	1.73	0.0183
TP53TG3	1.72	0.000142
ANKH	1.72	0.0014
USMG5	1.72	0.0325
ANKRD35	1.71	0.00307
FAM26E	1.7	0.000205
BST1	1.7	0.00833
ZC3H12B	1.69	7.6e-05
ADAMTS9	1.69	7.92e-05
NUPR1	1.69	0.0331
ANO3	1.68	0.000472
OSTM1	1.66	0.00413
IFIT3	1.66	0.00603
KCND2	1.65	0.0119
MEDAG	1.65	0.0262
MILR1	1.65	0.0311
ADPRH	1.64	1.63e-05
GAS6	1.64	0.0003
SEPP1	1.64	0.00641
CBX7	1.63	0.000402
MAFB	1.63	0.00887
PLA2G16	1.63	0.00927
SLC22A3	1.63	0.0137
IL33	1.63	0.014
KCNJ8	1.61	0.000214
CH25H	1.61	0.00669
HEPH	1.61	0.00942
CCDC81	1.61	0.0112
ANKRD6	1.61	0.0481
NOTCH3	1.6	0.000153
ZNF423	1.6	0.00292
HNMT	1.59	0.000139
PDGFRA	1.59	0.00294
HLA-H	1.59	0.00984
GPR68	1.59	0.0104
SIX2	1.59	0.011
CASP1	1.59	0.0176
ABCA6	1.59	0.0236
APOD	1.58	0.00816
TM4SF4	1.58	0.00981
CTSL	1.58	0.0138
MAN1C1	1.58	0.0468
COPZ2	1.57	0.000125
CMAHP	1.57	0.00502
HSD17B6	1.57	0.0118
LAMA3	1.57	0.0313
HSPA12A	1.56	0.00125
HLA-B	1.56	0.0175
ADORA1	1.56	0.0234
SLIT3	1.55	0.00179
CXCL16	1.55	0.0121
STEAP2	1.55	0.0183
PGBD3	1.54	0.00275
OSBP2	1.54	0.0144
PPIC	1.53	0.000953
CALB2	1.53	0.00795
KANK1	1.53	0.0129
FAM53A	1.52	0.000187
VEGFC	1.52	0.00047
CYR61	1.52	0.000487
CD4	1.52	0.00752
KCNK6	1.52	0.00899
PID1	1.51	0.0013
TMEM62	1.51	0.00306
MAPK13	1.51	0.0221
SLC15A3	1.51	0.0431
GPAT2	1.5	0.000285
IRAK3	1.5	0.000752
GPR1	1.5	0.0181
ALDH1A3	1.49	0.0056
F8	1.49	0.0108
GPC4	1.49	0.0456
PLBD1	1.48	0.000296
CALHM2	1.48	0.000324
TPK1	1.48	0.00277
MX2	1.48	0.00445
GLRB	1.48	0.00618
C12orf56	1.48	0.0143
COL8A1	1.47	0.00016
CYP2E1	1.47	0.000236
ACOT11	1.47	0.000454
TDRD7	1.47	0.00054
PPP4R4	1.47	0.000671
PRKD1	1.47	0.00188
C1R	1.47	0.00327
ABCA8	1.47	0.0295
SGCD	1.46	0.00119
AK4	1.46	0.00709
ALG1L	1.46	0.00988
FOXF2	1.46	0.0195
GJD3	1.46	0.02
FCRLB	1.45	0.0004
STAMBPL1	1.45	0.00089
SUGCT	1.45	0.00174
APOL2	1.44	5.51e-05
CYSTM1	1.44	0.000227
MAZ	1.44	0.000383
CCBE1	1.44	0.000811
C3orf70	1.44	0.00182
FIBCD1	1.44	0.00491
MYOM1	1.44	0.0124
IRX5	1.44	0.0237
GALNT18	1.44	0.0451
SQRDL	1.43	0.000709
ABCA9	1.43	0.0113
BHMT2	1.42	0.00107
LINC01119	1.42	0.00134
RGS7	1.42	0.00258
IGFBP6	1.42	0.00463
GCNT1	1.42	0.0139
SNTB1	1.41	0.000635
APOBEC3G	1.41	0.000637
HLA-G	1.41	0.00105
ACSL5	1.41	0.00285
WNT5A	1.41	0.00355
C11orf87	1.41	0.0406
IGFBP3	1.4	0.00013
CCPG1	1.4	0.00863
CERCAM	1.39	0.000204
TNFSF4	1.39	0.0133
NRN1	1.38	0.00127
PLPP3	1.38	0.0035
PDK4	1.38	0.00534
HLA-F	1.38	0.0151
IDUA	1.37	6.18e-05
RGN	1.37	0.000521
MRGPRF	1.37	0.00411
CKM	1.37	0.00684
SMAD6	1.37	0.0119
PITX2	1.37	0.0131
KCNH1	1.37	0.0196
RECK	1.37	0.0488
ABCC9	1.36	0.00049
SLC46A3	1.36	0.00401
ADTRP	1.36	0.0148
ITGB2	1.36	0.0175
ADAMTS5	1.36	0.0445
GLDC	1.35	0.00151
LGMN	1.35	0.00236
BHLHE41	1.35	0.00593
ARHGEF4	1.35	0.0129
HOXB5	1.35	0.0178
LAMB2	1.34	4.59e-05
MGAT5	1.34	0.00121
SNCG	1.34	0.00495
ARHGEF35	1.34	0.0202
GHDC	1.33	0.00036
MYLK	1.33	0.00212
ANGPTL5	1.33	0.00676
ZNF415	1.33	0.0082
CLEC14A	1.33	0.0125
STXBP1	1.32	0.000439
LTBP2	1.32	0.00259
TMEM204	1.32	0.00283
WNT5B	1.32	0.00322
IFIT2	1.32	0.00708
APOL3	1.32	0.0173
S100A13	1.31	0.000373
FAM83H	1.31	0.00264
SH2D4A	1.31	0.00292
MGST1	1.31	0.00884
SLC24A3	1.31	0.0214
LTBR	1.3	0.000529
ALPK1	1.3	0.00107
SLC4A4	1.3	0.00255
NCALD	1.3	0.0496
ACYP2	1.29	0.00486
CPEB1	1.28	0.000591
CSMD2	1.28	0.000704
ITGB5	1.28	0.00156
PDLIM1	1.28	0.00481
ADCY9	1.28	0.0127
ANK3	1.28	0.0142
NAV3	1.28	0.0171
PPFIBP2	1.28	0.0303
ARRDC4	1.28	0.0317
EBF2	1.28	0.035
ESPNL	1.28	0.0411
SMPD1	1.27	0.00124
ERCC6	1.27	0.00229
RNASE4	1.27	0.00503
ADD3	1.27	0.00553
SLC16A6	1.27	0.0132
FST	1.27	0.0332
FBLN5	1.27	0.0494
GPER1	1.26	0.000168
ARSA	1.26	0.000545
CST6	1.26	0.0451
TSPAN4	1.25	0.00295
PMP22	1.25	0.00301
LRP1	1.25	0.0105
RNASEL	1.25	0.0132
SERPINE1	1.25	0.0135
LINC00839	1.25	0.0154
HGD	1.25	0.0265
HERC6	1.25	0.0265
PINK1	1.23	0.000678
MAPK3	1.23	0.0014
CAMKK2	1.23	0.00448
METRNL	1.23	0.00699
ITGA1	1.23	0.0105
PLSCR4	1.23	0.0146
UBE2L6	1.23	0.0205
PRNP	1.22	0.00155
EPHA3	1.22	0.0051
MYO1B	1.22	0.00811
MXRA7	1.21	0.00016
ARHGAP31	1.21	0.000416
GDPD3	1.21	0.00123
TP53I11	1.21	0.00251
SMYD4	1.21	0.00258
C1GALT1	1.21	0.00486
ANKRD34A	1.21	0.00494
HTRA1	1.21	0.00503
C11orf63	1.21	0.0112
MFSD6	1.21	0.0122
GREM1	1.21	0.0206
EBF1	1.21	0.0236
BARX1	1.21	0.0271
KBTBD11	1.21	0.0475
PURA	1.2	0.00514
PIP5KL1	1.2	0.0135
LRRC2	1.2	0.0258
CKB	1.2	0.0307
SERPINI1	1.2	0.0452
FAM109B	1.19	0.00207
TIMP4	1.19	0.00997
CALD1	1.19	0.0104
HEG1	1.19	0.0114
CCNDBP1	1.19	0.015
NGEF	1.19	0.0303
CD248	1.18	0.00179
TGFBR2	1.18	0.0305
ZEB2	1.17	0.000579
KCNK4	1.17	0.000923
PSMG3-AS1	1.17	0.00133
VAMP5	1.17	0.00203
ADAM12	1.17	0.00735
FN1	1.17	0.00866
SRGAP1	1.17	0.0088
OSTN	1.17	0.012
DNER	1.17	0.0164
FAM214B	1.16	0.0012
VSTM2L	1.16	0.00326
FAM50B	1.16	0.00924
OSR1	1.16	0.0327
TNFAIP2	1.16	0.0369
LBP	1.16	0.0477
TNFSF9	1.15	0.0075
MAP1A	1.15	0.00807
LHFP	1.15	0.00837
HSD3B7	1.15	0.016
LPXN	1.15	0.0356
TREM1	1.15	0.0463
LLGL2	1.14	0.00303
CARMIL1	1.14	0.00328
TMEM63A	1.14	0.00461
ACOX2	1.14	0.0102
DCSTAMP	1.14	0.0123
FAM43A	1.14	0.0193
NTN4	1.14	0.0328
KCNAB1	1.14	0.0418
CST3	1.13	0.000291
PLPPR2	1.13	0.00109
NOSTRIN	1.13	0.00112
CCND1	1.13	0.0017
NIPAL3	1.13	0.00235
FRMPD1	1.13	0.00509
PNPLA7	1.13	0.0124
ZBTB20	1.13	0.0262
PLXNA4	1.12	0.000442
TNFSF13B	1.12	0.000498
MCOLN1	1.12	0.000852
CTSD	1.12	0.00322
ZNF219	1.12	0.00374
LHPP	1.12	0.00918
MAST3	1.11	0.000601
TMEM87B	1.11	0.0018
TYMP	1.11	0.0156
MYCT1	1.11	0.0158
RAB29	1.11	0.0269
EMX2	1.11	0.0317
TPST2	1.1	0.0014
ABHD15	1.1	0.00341
IL21R	1.1	0.00458
C14orf37	1.1	0.00728
RHOU	1.1	0.033
STAT5A	1.1	0.0378
TEF	1.09	0.000974
CDA	1.09	0.0033
SNX29P2	1.09	0.0056
FGFBP2	1.09	0.00655
NUDT18	1.09	0.00989
NOXO1	1.09	0.012
ODF3L2	1.09	0.0146
ACCS	1.09	0.0155
IFI35	1.09	0.0273
ALS2CR11	1.08	0.000344
ADGRE5	1.08	0.00208
BEST1	1.08	0.00242
STARD13	1.08	0.0031
ZNF175	1.08	0.00654
CBLB	1.08	0.01
PERP	1.08	0.0111
SRPK2	1.08	0.0187
CRNDE	1.08	0.0212
NTM	1.08	0.0261
PCSK6	1.07	0.000641
SASH1	1.07	0.000677
MMP2	1.07	0.00124
EPHX2	1.07	0.00205
CASP4	1.07	0.00213
HTATIP2	1.07	0.00214
GBA	1.07	0.00262
TMEM120A	1.07	0.00397
CCDC7	1.07	0.0134
HLA-DOA	1.07	0.0157
TAP1	1.07	0.0222
NHS	1.07	0.03
GRIA3	1.07	0.0352
MT1G	1.07	0.0355
WIPI1	1.06	0.000599
SH3D19	1.06	0.00076
SYTL3	1.06	0.00135
HHIPL2	1.06	0.00349
CCL26	1.06	0.00402
CLCA2	1.06	0.0107
ENTPD2	1.06	0.0143
OR2A9P	1.06	0.021
KCNS2	1.06	0.0216
ADAMTS7	1.06	0.0308
TSPAN7	1.05	0.00172
FNDC4	1.05	0.00197
ERCC5	1.05	0.00251
DDX60L	1.05	0.00661
EVA1A	1.05	0.00725
C15orf52	1.05	0.0091
CES1P1	1.05	0.00986
PHF11	1.05	0.0104
FOXE1	1.05	0.0139
AQP11	1.05	0.015
SERINC3	1.05	0.0308
CACNA1C	1.05	0.0359
DENND2C	1.04	0.00108
MAP1S	1.04	0.00336
ANXA1	1.04	0.00358
HCG4	1.04	0.0038
MPC2	1.04	0.00611
KLRC3	1.04	0.00661
ACACB	1.04	0.00877
ZNF311	1.04	0.0148
BCYRN1	1.04	0.0283
OLFML3	1.03	0.00219
NMRAL1P1	1.03	0.00236
SKAP2	1.03	0.00363
ZNF626	1.03	0.00509
TMEM35B	1.03	0.0088
FSTL1	1.03	0.0147
GLDN	1.03	0.0149
BRDT	1.03	0.0267
CD200	1.03	0.0406
HTRA2	1.02	0.00113
CCDC89	1.02	0.00246
PIGF	1.02	0.00338
RILPL2	1.02	0.00348
FAM149A	1.02	0.0049
CFLAR	1.02	0.00597
ADPRHL1	1.02	0.0117
RUSC2	1.02	0.0214
MPPED2	1.02	0.0232
CDC42EP2	1.02	0.0243
PRSS2	1.02	0.029
BTLA	1.02	0.0321
SPR	1.01	0.00151
XAF1	1.01	0.00791
NRG1	1.01	0.013
RBM43	1.01	0.0138
ANTXR1	1.01	0.0164
MYH11	1.01	0.0497
HSPA6	-4.53	0.00749
NNAT	-3.69	5.55e-05
COL4A5	-3.52	4.42e-05
CPE	-3.51	5.84e-05
KRT8	-3.43	1.54e-07
PKIB	-3.43	1.99e-06
CPA4	-3.37	0.000159
TMSB15A	-3.36	0.000148
GATA2	-3.25	2.17e-05
AFF3	-3.23	0.000327
EFNA1	-3.22	7.31e-05
HSPA7	-3.22	0.00571
HES4	-3.2	0.00186
SLC7A2	-3.17	0.000252
FBN2	-3.06	7.72e-05
NFE2L3	-3.05	1.21e-05
ETS2	-3.04	4.01e-05
TMEFF2	-3.01	2.38e-05
FSD1	-2.95	5.91e-07
ANXA3	-2.95	0.000105
CDH10	-2.94	2.7e-05
SOX11	-2.9	0.00042
EFNB3	-2.87	7.44e-06
CADM1	-2.79	5.95e-06
RRAD	-2.76	9.15e-05
TMSB15B	-2.72	4e-06
TFAP2A	-2.72	1.99e-05
RNF144A	-2.7	0.00385
PCDH10	-2.68	0.00144
SCD	-2.63	5.21e-06
LRRC17	-2.63	0.0107
ACTG2	-2.59	0.00733
HSPA1B	-2.57	0.00776
ROR2	-2.52	5.04e-06
RBP1	-2.51	0.00326
EPB41L3	-2.51	0.0398
CLDN1	-2.5	0.000371
ANXA2R	-2.49	5.46e-05
PLK2	-2.47	1.07e-05
DNM1	-2.47	0.00715
DSG2	-2.46	3.95e-06
HHIP	-2.44	0.00098
NOX4	-2.41	2.56e-05
RAC3	-2.4	4.03e-06
TNS3	-2.39	0.00317
MDK	-2.36	0.00175
SNORD3D	-2.36	0.0089
STMN3	-2.35	0.0398
HAPLN1	-2.35	0.0416
ZFPM2	-2.34	5.13e-06
MYH10	-2.33	9.14e-06
SLC16A9	-2.32	2.19e-06
MARCKSL1	-2.29	2.31e-05
CDKN1C	-2.27	1.14e-05
PMAIP1	-2.27	0.00555
TUBB2B	-2.25	3.26e-05
CDCA7	-2.25	5.15e-05
SNCA	-2.21	0.00611
WNT2B	-2.21	0.00879
CYTL1	-2.21	0.014
HSPA1A	-2.21	0.0145
MGP	-2.2	0.0046
LAMA5	-2.2	0.0358
VANGL2	-2.19	1.55e-05
KCNG1	-2.17	5.99e-05
TSC22D1	-2.16	0.00255
RUNX3	-2.15	0.0271
PCDH7	-2.14	0.00419
DBNDD1	-2.12	0.000631
SNORD3C	-2.12	0.0156
EPHB2	-2.11	8.66e-06
ISL1	-2.11	0.00974
PRSS35	-2.1	0.0431
COL18A1	-2.09	0.0174
IL11	-2.09	0.02
SLC29A4	-2.08	3.16e-05
BEX4	-2.07	4.89e-05
CD24	-2.07	0.00604
MSMP	-2.06	3.31e-06
CBX2	-2.06	3.02e-05
FAM162B	-2.05	0.00607
FBXO2	-2.04	5.31e-06
FAM60A	-2.03	0.000234
TCEAL2	-2.03	0.000616
CENPV	-2.02	2.56e-05
ZNF185	-2.02	0.000433
MIR155HG	-2.01	0.000285
SIK1	-2.01	0.0112
ST6GAL1	-2.01	0.0364
PELI1	-2	1.16e-06
RNVU1-7	-1.99	0.0246
PIM1	-1.97	0.00137
TMEM132A	-1.96	4.31e-06
MAP2	-1.96	9.46e-05
TOR4A	-1.96	0.000135
RGS2	-1.96	0.00519
KIF26B	-1.95	0.00189
DDIT4L	-1.95	0.00371
TCEAL7	-1.95	0.00522
LRRC4C	-1.95	0.0143
F2RL2	-1.94	0.0127
COL11A1	-1.93	0.00581
TGIF2	-1.91	0.000111
NACAD	-1.9	8.02e-05
ID1	-1.9	0.000916
TNFRSF21	-1.9	0.00576
JUP	-1.9	0.00829
SNORD3A	-1.9	0.0197
SALL2	-1.89	0.000197
ATF3	-1.89	0.0237
PTGS2	-1.89	0.033
SLC25A23	-1.88	3.97e-05
RNVU1-18	-1.86	0.0297
RNU1-3	-1.86	0.035
IGF2BP3	-1.85	0.00486
DLL3	-1.84	0.000333
GDF5	-1.83	0.0149
DUSP5	-1.83	0.0299
NPW	-1.82	4.51e-05
C22orf15	-1.81	7.39e-05
SLC25A29	-1.81	0.000687
PDGFRL	-1.81	0.0042
GSTO2	-1.81	0.00803
CSDC2	-1.79	6.89e-05
RPPH1	-1.79	0.00257
NDRG4	-1.79	0.00417
PAFAH1B3	-1.78	0.00738
REL	-1.77	0.000764
RNA5S9	-1.77	0.0174
SYNGR1	-1.76	8.39e-05
WWC1	-1.76	0.000196
DPYSL4	-1.76	0.00265
RCOR2	-1.75	0.000711
IL1RAPL1	-1.75	0.0018
PPP2R2B	-1.74	0.00291
LIPG	-1.74	0.00977
PDLIM3	-1.73	0.00595
CTSC	-1.73	0.0254
DCHS1	-1.72	0.000167
KRT18	-1.72	0.000667
KCTD14	-1.72	0.000977
PITX1	-1.71	1.36e-05
IL27RA	-1.71	0.000628
FAM213A	-1.7	0.000265
PABPC4L	-1.7	0.000753
TTYH2	-1.69	7.14e-05
IL32	-1.68	0.0143
AGRN	-1.67	1.28e-05
ST6GALNAC3	-1.67	0.000465
ZNF467	-1.67	0.00111
TGFB2	-1.67	0.00341
TMEM26	-1.67	0.0131
IRAK2	-1.67	0.0396
ITM2C	-1.65	0.00248
BEND5	-1.63	0.00014
FILIP1L	-1.63	0.000203
NAPRT	-1.63	0.000203
CNIH2	-1.63	0.00732
MTFP1	-1.62	3.74e-05
ALOX5AP	-1.62	0.0023
BEX2	-1.61	0.000252
BCL11A	-1.6	0.000417
FADS1	-1.58	0.000249
NAV2	-1.58	0.000564
PKDCC	-1.58	0.00181
NEDD4L	-1.57	0.000223
CCDC85C	-1.57	0.00153
JARID2	-1.57	0.00823
RNU4-1	-1.57	0.0147
LRFN5	-1.57	0.0157
NOVA1	-1.56	0.00362
NFKBIZ	-1.56	0.0224
ALDH2	-1.55	0.000346
TACC2	-1.55	0.00084
ARID3B	-1.55	0.023
NETO2	-1.55	0.0379
ISYNA1	-1.54	0.00505
KIAA0101	-1.54	0.00588
RNU4-2	-1.54	0.0148
EFNB2	-1.54	0.02
RGS5	-1.54	0.0406
ANOS1	-1.53	0.00438
VSNL1	-1.52	0.000337
CAND2	-1.52	0.000892
PELI2	-1.52	0.0109
ASGR1	-1.52	0.0149
CORO1A	-1.51	0.00184
MIR99AHG	-1.51	0.00289
RBPMS2	-1.5	0.00933
PIEZO2	-1.5	0.0105
CNTN3	-1.5	0.0146
RNU11	-1.5	0.0173
HOXA5	-1.49	0.00321
TM7SF2	-1.48	0.000371
GAL3ST3	-1.48	0.000449
RHPN2	-1.48	0.00144
KCNF1	-1.48	0.0137
STARD10	-1.47	0.00129
LRP4	-1.46	0.000527
LGALSL	-1.46	0.000802
SAMD5	-1.46	0.0129
ECHDC3	-1.46	0.0139
RNF122	-1.46	0.0178
BIRC3	-1.45	0.0035
ARHGAP28	-1.45	0.0065
RNU1-1	-1.45	0.0201
DNAJB1	-1.45	0.0343
SNHG1	-1.44	0.000177
SLC9A3R1	-1.44	0.00284
STK26	-1.43	0.00258
IFFO2	-1.43	0.0128
SEMA4A	-1.42	0.00442
PLCL1	-1.41	0.00282
RNFT2	-1.41	0.0049
KCNIP3	-1.41	0.009
FADS2	-1.4	0.000372
HSD17B14	-1.4	0.000991
CTXN1	-1.4	0.00231
HOPX	-1.4	0.0034
APCDD1L	-1.4	0.00369
FSTL5	-1.4	0.0133
KCNK1	-1.39	0.000118
SH2D5	-1.39	0.000283
UCP2	-1.39	0.00427
ABL2	-1.39	0.00532
MYLIP	-1.39	0.00641
MSLN	-1.38	0.000618
DGKD	-1.38	0.000725
CADM4	-1.37	0.00146
HOXD11	-1.37	0.00249
SCG2	-1.37	0.00507
FAM129A	-1.37	0.0321
SPARCL1	-1.37	0.0439
KLF5	-1.36	0.000331
C3orf52	-1.36	0.00323
STMN1	-1.36	0.00611
RELB	-1.35	0.000661
SPINT2	-1.35	0.0236
C3orf58	-1.34	0.000198
HEY1	-1.34	0.0148
RGMA	-1.34	0.0168
HSPB8	-1.34	0.0177
SCN3A	-1.34	0.0183
ETNK1	-1.33	0.0321
LRRC49	-1.32	0.000113
AGTR1	-1.32	0.00184
MEST	-1.32	0.00521
SOX18	-1.32	0.00638
VGF	-1.32	0.00732
SNORD114-3	-1.32	0.00861
OLFML2A	-1.32	0.0356
STX1B	-1.32	0.0373
FIBIN	-1.31	0.000774
HAND2	-1.31	0.00166
IL34	-1.31	0.0028
FUOM	-1.31	0.0103
SHISA2	-1.31	0.0199
KCTD6	-1.3	0.00126
TMEM88	-1.3	0.0068
PCBP3	-1.3	0.00783
CDC20	-1.3	0.0405
TEAD2	-1.29	0.000378
C1QTNF4	-1.29	0.000811
BAIAP2	-1.29	0.00431
MMP11	-1.29	0.0317
LGR4	-1.28	0.000151
NFKBIE	-1.28	0.000641
SOX4	-1.27	0.000279
GABRB1	-1.27	0.00575
ETV4	-1.27	0.0206
EBI3	-1.26	0.000338
SIX1	-1.26	0.000498
FNBP1L	-1.26	0.00176
KITLG	-1.26	0.0044
HIST1H2BH	-1.25	0.00027
HHEX	-1.25	0.000736
MAB21L2	-1.25	0.000749
CTSV	-1.25	0.000934
KIAA1522	-1.25	0.00115
ARL5B	-1.25	0.0014
FABP5	-1.25	0.00249
ANKRD10	-1.25	0.00377
PTTG1	-1.25	0.0225
PEG10	-1.25	0.0482
ETNK2	-1.24	0.00105
MB21D2	-1.24	0.00111
SACS	-1.24	0.00394
LRCH2	-1.24	0.0058
NAMPT	-1.24	0.0295
IGSF5	-1.23	0.000235
REEP2	-1.23	0.000602
ZCCHC12	-1.23	0.00113
NOCT	-1.23	0.00135
ZSCAN2	-1.23	0.00316
LBR	-1.23	0.00324
TRO	-1.23	0.0113
COL4A6	-1.22	0.00115
BNC1	-1.22	0.0122
ELFN2	-1.22	0.0223
ZNF586	-1.21	0.000107
CGA	-1.21	0.00452
SPATC1L	-1.21	0.0215
STK33	-1.2	0.000657
MYRF	-1.2	0.00339
HES6	-1.2	0.00549
KHDRBS3	-1.2	0.0056
SLC35F2	-1.2	0.00952
SHROOM2	-1.2	0.0432
SCARB1	-1.19	0.000338
HNRNPA1P10	-1.19	0.000618
HILPDA	-1.19	0.0024
AP1S2	-1.19	0.00279
RAB38	-1.19	0.0179
MYC	-1.19	0.0209
INSIG1	-1.19	0.0449
PXMP2	-1.18	0.000466
HNRNPA1P33	-1.18	0.000984
EPHB4	-1.18	0.002
AMOT	-1.18	0.0232
NUSAP1	-1.18	0.0357
ZCCHC18	-1.17	0.000429
NUDT10	-1.17	0.00277
FGF12	-1.17	0.00731
GPC5	-1.17	0.0136
SLITRK4	-1.17	0.0359
BCCIP	-1.16	0.000429
FZD9	-1.16	0.0029
CRY1	-1.16	0.0032
CKS2	-1.16	0.00446
C19orf48	-1.16	0.00819
BCOR	-1.16	0.0102
PLS1	-1.16	0.0189
GPM6B	-1.16	0.0396
RPS6KA1	-1.15	0.000634
MERTK	-1.15	0.00124
EZH2	-1.15	0.00159
PNMA3	-1.15	0.00312
PNKD	-1.15	0.00345
RNU2-1	-1.15	0.0266
MGARP	-1.15	0.0477
B3GNT5	-1.14	0.00139
EPHA2	-1.14	0.00187
LRP5L	-1.14	0.00495
ALDOC	-1.14	0.0075
SH3BP1	-1.13	0.00092
AIFM1	-1.13	0.0017
CCDC28B	-1.13	0.00295
HMGN2	-1.13	0.00519
NINJ1	-1.13	0.0136
ARAP3	-1.13	0.0229
ARRDC3	-1.13	0.0234
CENPF	-1.13	0.0295
SMARCC1	-1.12	0.000362
NUDT11	-1.12	0.000681
RBM38	-1.12	0.000739
CHST9	-1.12	0.00307
LOC730101	-1.12	0.00348
HNRNPA1	-1.12	0.00525
RNF150	-1.12	0.0129
ADAM23	-1.12	0.0173
ARL9	-1.12	0.0199
MFAP2	-1.12	0.0231
SLC30A1	-1.12	0.031
CHKA	-1.11	0.0014
RPL14	-1.11	0.00228
CSPG4	-1.11	0.00339
XKR6	-1.11	0.00511
CTPS2	-1.1	0.000338
GAGE2E	-1.1	0.000972
HNRNPA1L2	-1.1	0.00242
TSPAN9	-1.1	0.00276
FBLN1	-1.1	0.00627
GALNT16	-1.1	0.0245
S100A2	-1.1	0.034
PM20D2	-1.09	0.00277
TJP2	-1.09	0.00776
KLHL5	-1.09	0.0094
GINS2	-1.09	0.0148
LRIG3	-1.09	0.0169
RAB26	-1.09	0.0187
FAM13A	-1.09	0.0226
CCNB2	-1.09	0.0446
PTK7	-1.08	0.000322
SNORD36A	-1.08	0.000843
ABLIM1	-1.08	0.0022
PSIP1	-1.08	0.00489
CDKN2A	-1.08	0.00761
RN7SK	-1.08	0.0304
CAMK1D	-1.07	0.00103
SSRP1	-1.07	0.00149
DPF3	-1.07	0.00162
NXN	-1.07	0.00198
HECTD2	-1.07	0.0028
TMEM97	-1.07	0.00504
CYTH2	-1.07	0.00716
SNORD114-1	-1.07	0.00773
PIWIL3	-1.07	0.00856
SLC9A3R2	-1.07	0.0105
PACSIN3	-1.07	0.0123
HOXA6	-1.07	0.014
LTBP4	-1.07	0.0173
HBQ1	-1.06	0.00403
CENPW	-1.06	0.0269
ADAMTS3	-1.05	0.000828
SLC27A5	-1.05	0.0026
GBGT1	-1.05	0.00575
MPL	-1.05	0.0065
RPL39L	-1.05	0.0104
PTN	-1.05	0.0105
TLE4	-1.05	0.0117
SLC29A2	-1.05	0.0146
LMNB1	-1.05	0.0173
SDHAP1	-1.05	0.0298
SMO	-1.04	0.00119
TEAD4	-1.04	0.00165
GTF2IRD1	-1.04	0.00188
NRP2	-1.04	0.0287
PRDM16	-1.04	0.0386
LDB2	-1.04	0.0426
AMER1	-1.03	0.00192
MAOA	-1.03	0.00579
CCNJL	-1.03	0.00803
RHOJ	-1.03	0.019
UHRF1	-1.03	0.0195
CDK6	-1.03	0.0411
SLC2A12	-1.03	0.0473
DDIT4	-1.03	0.0479
ZNF697	-1.02	0.00097
PGGHG	-1.02	0.00318
TCF3	-1.02	0.00443
FAM101B	-1.02	0.00752
ZNF695	-1.02	0.00891
STAC	-1.02	0.0108
HMGB3	-1.01	0.000995
NIPSNAP1	-1.01	0.00174
SIX4	-1.01	0.00308
PTPRF	-1.01	0.00657

## Sheet: GSE119987 DEGs
Gene Symbol	logFC	P.Value
MFAP5	7.39407	8.15402e-08
CORIN	6.5484	5.21093e-09
MFAP5	5.87811	6.01425e-07
AKR1B10	5.81332	1.15917e-07
HSD17B2	5.79922	0.00399501
B3GALT2	5.58571	3.2833e-09
MFAP5	5.4428	9.84291e-07
HIST1H2BC /// HIST1H2BE /// HIST1H2BF /// HIST1H2BG /// HIST1H2BI	5.31853	1.10962e-05
AKR1C3	5.3038	0.000727262
B3GALT2	5.27069	1.12432e-08
IGFBP5	5.21898	0.0148701
ANGPT1	5.15621	0.000396143
F2RL2	5.11241	1.24255e-07
KCNJ2	5.04534	3.06902e-05
NEFL	5.02196	0.000842477
MAB21L1 /// MIR548F5	4.94643	0.0014524
PCDH7	4.78188	2.28311e-05
SULF1	4.72176	0.000124604
HIST1H2AC	4.70106	6.02346e-05
ANGPT1	4.50969	0.000798784
SULF1	4.49293	0.000156243
KCNK2	4.45416	2.53464e-05
PRKAR2B	4.36213	6.84088e-05
PDGFD	4.34415	0.00187627
NEFL	4.26972	0.00274532
FAM49A	4.19541	0.00143994
PLSCR4	4.19444	2.96705e-05
HAPLN1	4.16384	0.00392624
COL8A1	3.99037	8.6943e-06
TGM2	3.98616	6.78865e-05
ALDH1A1	3.97807	0.0142182
SULF1	3.93837	0.00027211
KYNU	3.92541	0.000492981
PCDH7	3.91082	0.00122343
TGM2	3.88562	0.00019981
HTR2B	3.88309	0.00277082
CCDC102B	3.86897	0.000197184
CRMP1	3.79449	0.00657536
GATA3	3.77356	0.00583839
ID1	3.74607	2.56255e-05
NSG1	3.74043	4.21075e-06
IGFBP3	3.66886	0.00224942
NSG1	3.66546	1.39133e-05
ABCA8	3.61169	0.0288955
HIST1H4H	3.59463	0.000150595
HAPLN1	3.58306	0.0158391
ITGA1	3.57104	0.000183016
DHRS3	3.56456	0.00138825
EDNRA	3.55114	0.0119181
ABCA1	3.53898	0.0147995
TMEM140	3.52933	1.55241e-05
BMP4	3.52561	0.0102236
HIST2H2BE	3.51278	0.000164883
RTN1	3.45604	0.00564714
COL8A2	3.44331	0.000661427
PIK3R3	3.43785	0.0059945
RTN1	3.42997	0.00580009
KCNN2	3.41421	0.00216188
CDKN2A	3.3954	0.00194409
CEMIP	3.32606	0.00260044
IGFBP5	3.31734	0.0191479
LY96	3.29536	0.000496479
HIST1H2BC /// HIST1H2BE /// HIST1H2BF /// HIST1H2BG /// HIST1H2BI	3.27427	1.59771e-05
CLEC2B	3.25524	0.00260223
TNFSF9	3.25157	4.40333e-05
FRY	3.23061	0.00537
IGFBP3	3.22817	0.00307811
COL8A2	3.2085	0.000411193
IL1A	3.12947	0.0373347
LEF1	3.12893	0.0178933
TGM2	3.12406	0.000244623
CPS1	3.12289	0.0057726
SLC16A4	3.11116	0.00167698
EPAS1	3.08524	0.00152434
SLC38A4	3.0812	0.00132198
PLA2G16	3.07649	0.00242169
WNT2	3.05545	0.0278576
SDPR	3.05186	0.016959
HIST1H2BD	3.04096	2.6222e-05
MAOA	3.00803	0.00451169
SLC4A4	3.00576	0.0400166
SLC16A6	3.0057	0.0163734
FABP4	3.00085	0.0231881
IGFBP5	2.97242	0.0287626
CLIC3	2.96464	0.00810927
KLF5	2.95158	6.56172e-05
UCP2	2.94822	0.00305559
ITPR1	2.94727	0.00276686
EDIL3	2.94077	0.000843671
CCND2	2.93294	0.000630626
CASP1	2.93239	0.0301867
PRSS12	2.92894	1.0223e-05
ID3	2.92332	0.00205619
PDE5A	2.89886	0.00418069
THBS1	2.89155	0.000310372
SALL1	2.86194	0.00250581
TNFRSF11B	2.84311	0.00404075
MAOA	2.83508	0.0264821
PIK3IP1	2.81183	0.00515407
GSTT2	2.79207	0.0351078
HSD17B6	2.77314	0.000742748
CPS1	2.77294	0.00268599
PCDH7	2.76722	2.2773e-05
HDAC9	2.76571	2.90908e-05
HIST1H2BG /// HIST1H2BJ	2.74628	0.00088622
ZBTB20	2.73307	0.000132782
GPRC5A	2.71324	0.0183386
ABCA1	2.70434	0.0217032
IL6	2.70093	0.0134556
ICAM1	2.69167	0.00589993
CTSK	2.68233	0.00050678
AK5	2.6608	0.00834488
MR1	2.65516	0.00861789
PLAT	2.65112	0.0273793
ZFPM2	2.64674	0.00282819
CCND2	2.63604	0.00195975
AMFR	2.62474	0.0388516
CASP1	2.62282	0.00569187
WFDC1	2.60917	0.00705735
WHAMMP2 /// WHAMMP3	2.6023	0.000198663
EXPH5	2.59975	0.00265964
ATP6V0E1	2.59221	0.00106094
KCNE4	2.58834	0.022204
APOL1	2.58566	0.000980788
ITPR1	2.57541	0.0045479
PRSS12	2.57256	1.7394e-05
CCND2	2.56525	0.00334694
TGFB2	2.56454	0.00487917
IL1B	2.56201	0.0264235
EDNRA	2.55395	0.0146205
SGCD	2.52832	0.000727479
LAMA2	2.52265	0.00372688
FGF5	2.51864	0.00338048
HIST2H2AA3 /// HIST2H2AA4	2.50728	0.00178318
CHRM3	2.50387	0.00419679
MAOA	2.50132	0.00251533
FAM49A	2.49396	0.00196741
SHOX2	2.48726	0.00565538
ZBTB1	2.45908	0.000129179
CASP1	2.45673	0.039379
GLS	2.45211	0.014236
FBN2	2.44788	0.000259741
LAMA2	2.44569	0.00287149
THBS1	2.44475	0.000321894
LGR4	2.43718	0.0046431
H2BFS	2.43384	0.000510873
FGF7	2.42463	0.0253283
HIST1H1C	2.42246	0.00564
PPP2R1B	2.41057	0.00180528
GSTM5	2.40558	0.00204524
MR1	2.39883	0.00740482
PCDH9	2.39567	3.26073e-06
MEGF9	2.39069	3.38579e-05
CPA4	2.38813	0.0222827
DMD	2.38684	0.000411373
HGF	2.38676	0.020876
LAMA2	2.38474	0.00308381
SATB2	2.37468	8.50477e-07
SCN2A	2.365	0.0014732
NEFL	2.35961	0.0103427
KLF5	2.35945	0.000599009
HIST2H2AA3 /// HIST2H2AA4	2.35934	0.00285573
CFH /// CFHR1	2.35526	0.000904391
TNFRSF11B	2.31281	0.00158309
IL1B	2.31257	0.0282802
SGCD	2.31177	0.000665171
CASP1	2.30907	0.0406088
ERAP1	2.2972	0.00821363
SEPP1	2.28828	0.0169039
GFRA1	2.28607	0.0011792
ZBTB20	2.27328	0.00152263
RGCC	2.27166	0.0005467
DSP	2.2646	0.0305747
DIRAS2	2.26017	1.96895e-06
TRIB2	2.25701	0.00190983
HIST1H2BK	2.257	0.000158177
PAPPA	2.25179	0.00930506
OXTR	2.24345	0.0145745
LIMK2	2.23998	0.00498237
SYNPO	2.23981	0.000418533
FGF5	2.23687	0.000817662
HIST1H2BE	2.23512	0.000252534
HSPA4L	2.23429	0.000133292
TPD52L1	2.23354	0.00727085
CFH	2.21817	0.0027217
KIF26B	2.21417	0.0163258
ICAM1	2.20591	0.00179402
MR1	2.204	0.0113074
TCF7L1	2.20282	0.00105541
TPD52L1	2.20005	0.00352178
CA12	2.19563	0.0436577
SOBP	2.19469	0.0363925
ITPR1	2.17199	0.00401789
TMEM144	2.1709	1.40767e-06
TRIB2	2.14115	0.0124225
HIST1H2BH	2.1397	4.93652e-05
SIK3	2.13487	0.00119821
ABCC4	2.13235	0.00368654
FGF5	2.12586	0.0021254
VGLL3	2.12494	0.00401651
TP53TG1	2.12457	0.00943446
SLC7A11	2.11515	0.0394301
MCAM	2.11415	0.0268651
SLC35F5	2.11336	0.00145247
NXPE3	2.10167	5.68166e-05
FUCA1	2.09904	0.0197824
REC8	2.09772	0.0107962
GCLC	2.09152	6.49868e-06
ANXA3	2.09138	0.0215336
AOX1	2.09069	0.000219988
HNMT	2.0839	0.0146495
	2.07688	0.00151969
EPAS1	2.0737	0.00165376
RECK	2.0642	8.9546e-05
RP2	2.06146	0.000419806
THBS1	2.05144	0.000603568
LRRC17	2.04952	0.015126
AP5Z1 /// MIR4656	2.0482	0.00057108
DTX4	2.04751	0.00271304
HIST1H2BD	2.04553	0.000157996
DKK2	2.04552	0.0156561
ADK	2.04546	0.00321537
GLS	2.04374	0.0111901
GRAMD1C	2.04282	0.0201694
PIK3IP1	2.04167	0.000231128
KYNU	2.03642	0.0209709
FAM155A	2.02612	0.0151714
SGSH	2.02237	0.0065353
GLS	2.02188	0.0126357
FRY	2.01971	0.0471688
SLC2A1	2.01576	0.00390617
HSD17B6	2.01339	0.0104309
APLP2	2.00737	4.68977e-05
ALDH6A1	2.00417	0.00088392
LMOD1	2.00028	0.000869991
PITX1	1.99481	0.0359811
SQSTM1	1.99373	0.000139218
AKR1C2 /// LOC101930400	1.98031	0.0204113
KIAA1462	1.97797	0.0382898
PSPH	1.97458	0.00966514
MCAM /// MIR6756	1.96881	0.0285714
PIK3R3	1.96357	6.02641e-05
UCP2	1.96195	0.00154289
STAT1	1.9582	0.00798185
NSG1	1.95809	0.00151828
GALNT6	1.92936	0.0241519
COX7A1	1.91769	0.000154448
PTGES	1.91506	0.0443448
CPPED1	1.9092	0.000618097
QPRT	1.90633	0.0445475
LEPR /// LEPROT	1.90471	0.0175936
SRGN	1.89848	0.01042
SUGCT	1.89729	0.000323283
	1.89441	0.0031675
ICAM1	1.88493	0.00288433
PPP1R3C	1.88062	0.00332022
ZSCAN31	1.8805	0.0152884
RABEP1	1.88046	0.000236569
IRX5	1.86958	0.00581705
CLIP3	1.86904	0.0035474
CCPG1 /// DYX1C1-CCPG1	1.8635	0.00342435
EDNRA	1.86134	0.0180042
AKR1C1	1.85688	0.0197677
F3	1.85015	0.00689282
DISC1 /// TSNAX-DISC1	1.84749	0.00697613
WNT5A	1.8392	0.00014891
SKAP2	1.83876	4.5808e-05
JUP /// KRT17	1.82624	0.0140826
GLRB	1.82601	0.000644889
HOXB6	1.82518	0.000247782
C8orf44-SGK3 /// SGK3	1.82497	3.17946e-05
TM4SF1	1.81791	0.0390731
SLC7A11	1.80903	0.00550981
CAMKMT	1.80607	0.0040867
CAP2	1.80394	4.35537e-06
ATP7A	1.79685	0.000510753
ABLIM3	1.79642	0.0082768
DBT	1.78869	0.000452162
SESN1	1.78785	0.0289465
HSD17B14	1.78565	0.0040898
SRGN	1.78347	0.00248394
LOC145783 /// ZNF280D	1.78105	0.00249803
CDKN2A	1.78031	0.00023622
SAT1	1.77744	3.55405e-05
ANTXR1	1.77698	0.000829323
KANK1	1.77354	5.11195e-05
ZNF512B	1.76937	1.9716e-05
AKR1C1	1.76501	0.0307268
MME	1.75809	0.00260665
GLA	1.75159	9.19461e-05
S1PR1	1.75072	0.00482726
TRIM2	1.75003	0.0117639
FBN2	1.74391	0.000669341
MEST	1.7435	0.0461563
PRUNE	1.74319	0.000243599
APLP2	1.74278	3.91614e-05
CA12	1.74215	0.0337204
TOB1	1.7402	0.000911975
BTG2	1.7399	0.0271204
WWP1	1.73919	0.00123896
HIST1H2AD /// HIST1H3A /// HIST1H3B /// HIST1H3C /// HIST1H3D /// HIST1H3E /// HIST1H3F /// HIST1H3G /// HIST1H3H /// HIST1H3I /// HIST1H3J	1.7356	0.0238661
ITGA4	1.72658	0.0390791
KLHL24	1.72073	0.0442886
DLG1	1.71855	0.000335406
FOXF2	1.70307	0.0063247
MOXD1	1.70108	0.0235304
PPARG	1.70086	0.0272141
SP140L	1.69595	0.000179589
RCBTB2	1.69421	0.00660591
EFEMP1	1.68823	0.00530063
RRAGB	1.68759	0.0238262
APLP2	1.68288	3.48988e-05
ME1	1.6787	0.00157199
FLRT2 /// LOC100506718	1.67681	0.000435983
C11orf63	1.67422	0.021677
FAT4	1.67162	0.000125637
TP53TG1	1.67111	0.0262431
HIST1H2BG /// HIST1H2BJ	1.65664	0.00956224
MME	1.65609	0.0156051
BHLHE41	1.65534	0.0140484
PARP8	1.65507	0.0227243
RAB2A	1.64773	0.000389439
DKK3	1.64187	1.57844e-05
TM2D1	1.64185	0.00135285
DPYD	1.64123	0.0261485
AOX1	1.63967	0.0177914
CLN8	1.63918	7.92587e-05
SLC20A2	1.63815	0.00169254
SERPINI1	1.63229	0.0287896
MAP3K5	1.63198	0.0248629
MIR4680 /// PDCD4	1.62866	0.0104923
KIAA0513	1.62672	0.0108437
MOK	1.62578	1.29172e-05
STAT1	1.6257	0.0272223
ARMC9	1.62397	0.000960622
MYO6	1.62325	0.00044242
PIK3R1	1.62239	0.00755619
ASAH1	1.62166	3.35811e-05
ATP7A	1.61399	0.0019881
MAGI2	1.61083	0.0150975
BICC1	1.60907	0.00135991
THBS1	1.60851	0.000216755
UXS1	1.60746	1.07274e-06
ADM	1.60151	0.000791199
PITX1	1.59631	0.0374293
GCLC	1.59555	1.80379e-06
OPTN	1.58934	0.000542158
SPATA7	1.58871	0.0318698
SLFN12	1.58605	0.0024697
HNMT	1.58465	0.031768
ACSL4	1.58366	0.0318214
CCNG2	1.58156	0.0386382
N4BP2L2	1.57915	0.0012833
TAPBPL	1.57626	0.0466075
CA12	1.57413	0.0377637
AZI2	1.57163	0.00015681
DKK3	1.57099	0.000589171
CROT	1.5706	0.00264141
ITPR2	1.56773	0.00785795
	1.56669	0.00398761
CA12	1.56569	0.0354562
ZNF804A	1.56435	0.0205968
SLC22A4	1.56227	0.0116754
SGSH	1.5607	0.00568412
ALDH6A1	1.56006	0.0129686
HSDL2	1.55639	0.0283768
TM4SF1	1.5553	0.0375088
CYBRD1	1.54712	0.00102797
SLC38A6	1.54476	0.00254781
MAN1A1	1.54427	0.0237918
PCDH7	1.5372	0.0250285
ZNF20 /// ZNF625-ZNF20	1.5357	0.00157256
GGT1 /// GGT2 /// GGTLC1 /// GGTLC2	1.53386	0.0278695
TLK1	1.52963	4.59043e-05
C7orf25 /// PSMA2	1.52777	0.000161304
LARP4	1.52535	0.00027423
HIPK3	1.52489	7.20202e-05
ITSN1	1.52407	0.00609893
TMEM80	1.52346	2.67764e-05
PROS1	1.51868	0.00754742
HIST1H2AG /// HIST1H2AH /// HIST1H2AI /// HIST1H2AK /// HIST1H2AL /// HIST1H2AM	1.51681	0.00176682
PSTPIP2	1.51467	0.00668904
IL15	1.51344	0.000135849
NUPR1	1.50617	0.0315889
GGPS1	1.50247	0.00143407
PRRG1	1.50233	0.000219332
SKAP2	1.50207	3.41743e-05
ENO1	1.50187	0.00950182
PHTF2	1.49762	0.00170651
PPME1	1.49706	0.00143592
SAT1	1.49617	0.00081341
LOC102725271 /// NTM	1.49312	0.0179191
SCARB1	1.49178	0.00113126
PI4K2A	1.48649	0.00146469
PPP2R1B	1.48635	0.00274823
STX6	1.48553	0.0021007
GSTM1	1.48499	0.0308532
TK2	1.48491	0.000659946
MAN2B2	1.48444	0.000394854
STAT2	1.48427	0.00668183
MYO1B	1.48296	6.2398e-05
DENND5B	1.48154	7.96968e-07
ZNF468	1.48139	1.0958e-05
RPS4XP3 /// RPS4XP3	1.48123	0.00429327
OGFRL1	1.48122	0.0036667
PSPH	1.48077	0.00347496
KCNS3	1.48013	0.0109797
DZIP1	1.47599	0.00566469
ATP6V0A1	1.47514	0.00365379
APLP2	1.47484	0.000190535
MPP5	1.4748	7.70629e-05
DAB2 /// LOC101926921	1.47183	2.66267e-06
SLC30A1	1.47084	0.00331776
SERPINB7	1.46934	0.0201819
WNT5A	1.46575	0.00123367
SAT1	1.46527	0.00146988
CRIM1 /// LOC101929500	1.46327	0.000173489
GNAI1	1.46241	0.0103519
STS	1.45949	0.00222428
FAS	1.45435	1.6572e-05
TLK1	1.45043	0.000204232
ZBTB43	1.44694	5.1253e-05
DAB2 /// LOC101926921	1.44658	1.3916e-06
ARHGEF9	1.44609	0.011483
LIMK2	1.4448	0.00731411
APLP2	1.44452	4.97941e-05
GABARAPL1	1.44201	0.00768744
FAS	1.43957	4.33755e-05
FN1	1.43766	0.000159269
ARMC9	1.43685	0.00535851
SLC7A11	1.43366	0.0084199
SLC35G2	1.43258	0.00206913
SEPT11	1.43189	0.00201061
CCPG1 /// DYX1C1-CCPG1	1.43124	0.015222
LYRM9	1.42985	0.0461033
C6orf62	1.42919	0.0231737
FZD7	1.42791	0.000670128
HMGN5	1.42587	0.0234381
SSPN	1.4234	0.0177191
CABYR	1.4231	0.00764293
PPME1	1.42263	0.00164374
CALD1	1.42079	8.82083e-06
CA12	1.42053	0.0404261
APLP2	1.41962	0.000164664
SNX16	1.41707	0.00834266
HIST1H2BC /// HIST1H2BE /// HIST1H2BF /// HIST1H2BG /// HIST1H2BI	1.41361	0.00294426
DNAJB9	1.41323	0.0251038
NTF3	1.41176	0.0159766
KRIT1	1.41127	0.000177216
MIR4680 /// PDCD4	1.41088	0.0110254
HSPA12A	1.40538	0.00732546
VPS13C	1.40497	0.000739672
FAS	1.40086	0.000152764
CPD	1.39802	0.00023608
GPNMB	1.39436	0.00856559
CSGALNACT2	1.394	0.00254472
TMEM156	1.39096	0.031194
LACTB2	1.39092	0.000230177
ASAH1	1.39058	3.38095e-05
ZNF512B	1.38984	0.000283498
DAB2 /// LOC101926921	1.38971	4.64249e-06
TGFBR2	1.38608	0.00297525
SLC31A2	1.38426	0.000441272
ZNF286A	1.38164	0.00274898
PLEKHF1	1.38095	0.0188965
SIK2	1.37784	0.002028
ARHGEF12	1.37422	0.0117582
FAH	1.37084	0.0069326
LEPREL1	1.36509	0.0101879
ZBTB43	1.36262	0.000109557
ANKRD46	1.36095	0.000625477
TLE4	1.35977	0.0224027
ZNF528	1.3572	0.00150326
	1.35701	0.0302797
SORT1	1.35643	0.00573789
FZD7	1.35557	0.00106427
GOSR2	1.35076	0.00901452
DZIP3	1.35014	0.010198
DAB2 /// LOC101926921	1.34562	5.55923e-06
FZD6	1.33974	0.000303662
KLF12	1.33904	0.00050646
MOSPD2	1.33361	0.000203215
LRP12	1.32662	0.0133292
ULBP2	1.3251	0.00690531
ACAP2	1.3198	2.47994e-05
TP53TG1	1.31959	0.0272967
GSTM1	1.31897	0.0350737
CCNG2	1.31885	0.0183064
SVIL	1.31876	0.0459857
GAS6	1.31838	0.00249084
BACE1	1.31773	0.00267254
RPS6KA2	1.31612	0.023109
RNASET2	1.31597	0.00515923
CPQ	1.31499	0.00119106
ALAD	1.31433	0.00836482
ZSCAN26	1.31366	0.0240384
TPST2	1.31358	0.000352928
TRIM2	1.31269	0.0428477
ZMAT3	1.31116	0.0121063
ROBO1	1.30782	0.00920209
IRAK4	1.30666	0.0415736
FAM117A	1.30562	0.0273981
TMEM242	1.30481	0.00366488
ZBTB18	1.3038	0.000359726
HIBCH	1.30316	0.00788002
CAP2	1.30233	0.000226023
SEMA5A	1.29989	0.000538622
NR2F1	1.29599	0.000573453
OSBPL1A	1.29434	0.00862584
PAPPA	1.2934	0.0120275
MANEA	1.29298	0.013473
ZNF225	1.29085	1.18307e-05
STAT1	1.28936	0.0360482
IQCE	1.28864	0.000635121
MYO6	1.28778	0.00106374
COL11A1	1.28668	0.0349225
AVPI1	1.28597	0.0261986
IL15	1.28548	9.60016e-05
LINC01278	1.28016	8.98875e-06
LIPT1	1.27936	0.00340477
ZBTB43	1.27876	1.10144e-05
MAP4K3	1.275	5.23101e-05
GABARAPL1	1.27411	0.0122553
TBC1D2	1.27275	2.54091e-05
GAS6	1.26903	0.00236026
H6PD	1.26631	0.0323319
ZNF623	1.26544	0.0171914
KANSL1L	1.26442	0.000620373
MIR4680 /// PDCD4	1.26396	0.00801267
DMXL2	1.26394	0.00488612
LOC100996668 /// ZEB1	1.26324	0.0263759
IQCK	1.26304	0.0091583
TAX1BP1	1.26057	0.000213578
SERPINB1	1.26001	0.0122199
IRS1	1.25942	0.0393255
GSTM2	1.25656	0.0345024
DUSP10	1.25483	0.000152157
STX6	1.25022	0.00931018
NABP1	1.24883	0.00784646
CCPG1 /// DYX1C1-CCPG1	1.24692	0.0319575
COL11A1	1.2454	0.0294897
EFNB2	1.2444	0.00439657
CLN5	1.24438	0.00165894
NAB1	1.24326	0.00648522
FGF2	1.24323	0.0490275
APOOL	1.24294	1.79985e-05
PIR	1.24238	0.0274004
KITLG	1.24204	0.00448431
TMCC1	1.242	0.00126728
ATF5	1.2419	0.00174468
OSBPL10	1.23895	1.64623e-05
ZNF45	1.23886	0.000289064
THUMPD2	1.23527	0.0350868
ST3GAL6	1.23518	0.00135684
F2R	1.23311	0.00387896
RCBTB1	1.22944	0.000582734
APLP1	1.22842	0.00792148
DNASE1L1	1.22779	0.000361819
MAP1A	1.2267	0.00804655
ABCC1	1.22593	3.23194e-06
CCPG1 /// DYX1C1-CCPG1	1.22522	0.00570596
SKAP2	1.22444	0.000564551
SGCD	1.22439	0.00242316
NLRX1	1.2243	0.00870671
NQO1	1.22394	0.0108357
LAMP2	1.22123	0.000707801
HMOX1	1.22104	0.0183733
LOC101930112 /// SPG7	1.21977	0.000279868
LGMN	1.21969	0.0237426
CUL4B	1.2195	0.00754082
CTSS	1.21855	0.00761571
SDC3	1.21809	0.0156285
DCAF17	1.21677	0.000321875
ZNF302	1.21566	0.00211915
ACSF2	1.21201	0.0188633
GALNS	1.21201	0.0101937
C2CD3	1.20211	0.0147887
FLI1	1.20175	0.0487228
ADAM17	1.20156	0.000770866
TMEM168	1.20154	0.0135022
SIDT2	1.20079	0.0137032
FZD5	1.19924	0.00167019
SPTBN1	1.19551	0.0189662
MCCC1	1.19543	0.00734761
DOCK9	1.18873	0.03658
FKBP9	1.18857	0.00317288
SLC48A1	1.18818	0.012554
MEGF8	1.18789	0.0169414
FAM13B	1.1857	0.000330162
PKP2	1.18501	0.018438
TRAPPC9	1.18296	0.00720905
SLC25A16	1.18253	0.00155272
OSTM1	1.17997	0.0116601
MAN1A1	1.17943	0.0200088
SOX4	1.17938	0.0143214
FAS	1.17909	0.000381909
MOSPD1	1.17901	0.0010903
MIR4680 /// PDCD4	1.17893	0.0140396
PPM1B	1.17807	7.14111e-05
HOXB5	1.17744	0.00599696
FAP	1.17578	0.0211971
PPFIBP2	1.17507	0.0157125
SLC12A4	1.17369	0.00329268
TLE4	1.1726	0.0163247
PDE4DIP	1.17252	0.0053964
KPNA1	1.17136	0.00856981
SH3BGRL	1.16961	0.00255601
HLA-E	1.1666	0.00805286
DYNC1LI1	1.16637	5.01585e-05
MBIP	1.16635	0.000724968
TCEB1	1.16557	0.000656754
SLC39A8	1.16553	0.0464435
CPQ	1.16313	0.00736505
ANK2	1.16169	0.049993
TPP1	1.16018	0.00233685
DDX52	1.1593	0.00676051
PGAP1	1.15835	0.0325831
NAAA	1.15811	8.7176e-05
RSL1D1	1.15693	7.57042e-05
DUSP10	1.15635	0.000291679
HIF1AN	1.15514	2.28429e-05
TBC1D19	1.15406	0.000306348
ZNF23	1.1532	0.000523209
	1.15309	0.015413
AGL	1.15207	0.0126141
ZNF106	1.15057	0.00611977
PRKCI	1.15015	0.000250116
NNT	1.15009	0.0254734
C9orf3	1.14941	0.0426213
ERLIN2	1.14901	0.00042781
INPP5F	1.1486	0.000707841
SEC14L1	1.14724	0.00605282
HIF1AN	1.14513	0.00282325
TPP1	1.14491	0.0129702
RBMS2	1.14415	0.00410693
QKI	1.14252	0.000800265
PRR16	1.14237	0.00667428
PIAS2	1.14179	0.000176948
JUP /// KRT17	1.14061	0.0102811
PCDH9	1.13759	0.0319814
ME1	1.13439	0.00774794
C7orf25 /// PSMA2	1.13211	0.0286098
FBXL2	1.1312	0.000888406
TLK1	1.12816	1.69042e-06
ATG12	1.12782	0.00017266
EFEMP2	1.12614	0.00221582
PREPL	1.12529	0.00131262
MCL1	1.12427	0.0180107
TNFRSF14	1.12303	0.0147666
TK2	1.12262	0.00029254
BGLAP /// PMF1 /// PMF1-BGLAP	1.12241	0.0120965
RAB2A	1.12236	0.0284335
HOXA10	1.11852	0.00262831
EID1	1.11801	0.00073636
ZBTB20	1.11752	0.00192372
GNS	1.11664	0.00699327
LRP1	1.11662	0.0175363
SCP2	1.11467	0.000303076
GNS	1.11395	0.000809252
EFEMP2	1.11373	0.00201228
GPR137B	1.11346	0.0024535
GGT1 /// GGT2 /// GGTLC1 /// GGTLC2	1.11274	0.00868496
PPP2R1B	1.11246	0.00199038
ZNF432	1.1113	0.0248695
ZFYVE26	1.10998	0.000804081
RAB29	1.10927	0.0457236
BRAP	1.10869	0.000167957
SLC11A2	1.10832	0.00101223
PREPL	1.10823	0.00180711
RIT1	1.1079	0.00071709
ADARB1	1.10698	0.0484357
IKBKE	1.1069	0.0126938
NFE2L2	1.10495	0.00130832
TNFRSF10D	1.10353	0.0445858
PINK1	1.10334	0.00381754
ZNF33B	1.1029	0.0276667
ZNF83	1.10091	0.00346628
GRIA1	1.09943	0.0102851
CTSH	1.09893	0.0490868
PINK1	1.09815	0.0127201
MANBA	1.09765	0.00386147
ANKRD12	1.09587	0.014044
LRP1	1.09453	0.0056055
ARSJ	1.09432	0.0117445
ZNF329	1.09354	7.80527e-05
OAZ3	1.09152	0.00473636
SLC17A5	1.08986	0.0110945
ISCA1	1.08874	5.27425e-05
MYL5	1.08759	0.00481417
RNF38	1.08721	0.000347231
FARP1	1.08617	0.0102429
BDH2	1.08553	0.0444891
DRAM1	1.08445	0.00103094
SLC22A5	1.08336	0.00160826
PGD	1.08324	0.0285543
PEX7	1.08252	0.00266158
MRS2	1.08176	0.00329259
ABCC5	1.08169	0.0336011
RBMS2	1.0815	0.000112075
FAM134A	1.07995	2.29719e-05
MDM2	1.07979	0.00244572
SOAT1	1.07965	0.00078182
GABARAPL1 /// GABARAPL3	1.07856	0.0154563
TP53I3	1.07847	0.00109701
SCP2	1.07804	0.00024522
VAMP5	1.07724	0.0459028
ZFP36L2	1.07657	0.0149133
CBFA2T2	1.07482	0.0233233
PHTF2	1.07402	0.00165863
CCNG2	1.07348	0.0453409
CLCC1	1.07268	0.00341616
PREPL	1.07249	6.04006e-05
CUL4B	1.07202	0.000918362
ZFP36L2	1.07166	0.0157394
CASP4	1.07086	0.000736157
MPPE1	1.06997	0.0214336
CLK4	1.06916	0.0249535
LIMK2	1.06854	0.0305175
CREBL2	1.06852	0.00187785
NPIPB15	1.06781	0.00513222
STK17A	1.06757	0.0271892
SQRDL	1.06641	0.000118426
ATP9B	1.06348	0.000389235
GGT1 /// GGT2 /// GGTLC1 /// GGTLC2	1.06264	0.0492892
PGK1	1.06223	0.0156307
ATP10D	1.0613	0.00502644
CYP27A1	1.06112	0.0123653
FAM168A	1.06076	0.0126856
FLI1	1.06072	0.0105121
SLC5A3	1.05971	0.00632214
ECM1	1.05964	0.0114805
SLC16A1	1.05959	0.0013929
COPA	1.05914	3.44762e-05
PLAG1	1.05894	0.0251486
OSGIN2	1.05856	0.0236086
PEX12	1.05406	0.00308207
SLC5A3	1.05382	0.0213303
HUS1	1.05374	0.000420681
TM2D1	1.05135	0.00103216
USP46	1.05027	0.00300634
SIK3	1.049	0.0155456
NLK	1.04878	0.012383
UBBP1 /// UBBP1 /// UBBP4 /// UBBP4	1.0451	0.000535502
NCRNA00185 /// TTTY14	1.04498	0.0397145
HOXB7	1.04476	0.00960787
LDOC1	1.04474	0.000148378
IFT74	1.04429	0.00497588
TMED7 /// TMED7-TICAM2	1.0442	0.00178549
ERMAP	1.04257	0.0337233
PBLD	1.0424	0.0041445
NLGN1	1.04039	0.00229202
SLC16A2	1.03895	0.00772477
ZNF354A	1.03872	0.00033201
CUL4B	1.03841	0.00438482
CRIM1 /// LOC101929500	1.03811	0.00500261
SUMO1	1.03783	0.00317003
TSPAN6	1.03772	0.00133799
GATA4	1.0367	0.0131321
SEMA3C	1.03454	0.00873259
RNF24	1.03391	0.00540006
SCAMP1	1.03064	7.85719e-05
TUSC3	1.03015	0.0173942
MDM2	1.02983	0.00210175
SYNJ1	1.02863	0.00105245
NQO1	1.02721	0.0251065
GGT1 /// GGT2 /// GGTLC1 /// GGTLC2	1.02622	0.0258321
DENND1B	1.025	0.00144686
PERP	1.02326	0.00280046
UBE2D1	1.02175	0.000174052
GHR	1.02141	0.0073859
HUS1	1.0214	0.000438472
SMUG1	1.01889	0.0322518
APOOL	1.01874	5.47e-05
PRKACB	1.01522	8.7842e-05
SCPEP1	1.01458	0.00671439
ABCA5	1.01291	0.0158164
IL13RA1	1.00936	0.00221245
B4GALT1	1.00867	0.024267
ZNF529	1.00787	0.00979469
TMEM80	1.00509	0.00244773
ADARB1	1.00505	0.00651724
TMCC1	1.00446	0.0160493
BDNF	1.00429	0.000140362
FAM115A /// LOC100294033	1.00379	7.45976e-05
ACYP2 /// LOC101927144	1.00326	0.000561344
IDUA	1.00321	0.0139647
AFP	1.00306	0.00930211
FTH1	1.00123	0.00981603
SH3BGRL	1.00074	0.00316047
RAD23A	-1.00018	0.000173749
SLC52A2	-1.0017	0.0372506
SNRPA1	-1.00174	0.0178299
ADCY3	-1.00313	0.00207653
DKC1 /// MIR664B /// SNORA56	-1.00361	0.0187556
H2AFV	-1.00531	0.00467451
SNRPA1	-1.0067	0.027177
HMGB1	-1.00782	0.00173436
DKC1 /// MIR664B /// SNORA56	-1.00809	0.00513691
MBD3	-1.0083	0.00137264
PRPS2	-1.00964	0.00375884
NAA15	-1.01017	0.00692568
PPP6R3	-1.01148	0.000148492
NUP62	-1.01325	0.00980518
TFDP1	-1.01352	0.0494851
	-1.01353	0.000520876
TUBG1	-1.01358	0.005124
RFC1	-1.01369	0.00220082
MRPS31	-1.01475	0.000870181
HNRNPA3	-1.01655	0.00191571
PLXND1	-1.02168	0.0402345
BAZ2A	-1.02233	0.0482335
TAGLN2	-1.02263	0.0020412
KIAA1551	-1.02594	0.0126802
NHEJ1 /// SLC23A3	-1.02794	0.00697492
PPM1G	-1.02799	0.00177236
NUCKS1	-1.02799	0.00138802
	-1.028	0.000364787
DYNC1LI2	-1.02847	0.00179118
	-1.02877	0.00230713
H3F3A /// H3F3B /// MIR4738	-1.03004	3.81521e-05
CLK2	-1.03025	0.00728727
BCCIP	-1.03068	0.000359638
SNRNP70	-1.03261	0.00234854
CPSF6	-1.03361	0.0185512
FERMT2	-1.03378	0.0250449
GTPBP2	-1.0349	0.0219719
DBF4	-1.03514	0.0364177
TP53I11	-1.03567	0.00574047
CXXC1	-1.03583	0.000134589
HEATR6	-1.03643	0.000742552
MYO19	-1.03734	0.025685
BAZ1B	-1.03748	0.00107937
KNOP1	-1.03761	0.00477162
	-1.03801	0.000142637
SF3A3	-1.04068	0.000127372
PDLIM7	-1.04196	0.0115787
LANCL2	-1.04202	0.00483654
SRSF3	-1.04227	4.29758e-05
KLF6	-1.04316	0.00952695
CENPT	-1.0433	0.0264588
TMEM39B	-1.04333	0.00379178
TGFBRAP1	-1.04342	0.00242958
VEGFA	-1.0438	0.0243655
CHTOP	-1.04542	0.000238643
DHPS	-1.04639	2.65998e-05
HAS2	-1.04655	0.0340049
SNTA1	-1.04721	0.0310468
AGFG1	-1.04783	0.000662452
MIR1292 /// NOP56 /// SNORD110 /// SNORD57 /// SNORD86	-1.04901	0.0075253
VAC14	-1.05028	0.0252795
LOC100506248 /// LOC728026 /// MIR1244-1 /// MIR1244-2 /// MIR1244-3 /// PTMA	-1.0507	0.000510393
ILKAP	-1.05145	0.000713398
CLUH	-1.05166	0.00892511
LOC100506248 /// LOC728026 /// MIR1244-1 /// MIR1244-2 /// MIR1244-3 /// PTMA	-1.05428	0.00141324
SMARCC1	-1.05533	0.00729626
FUS	-1.05549	0.00177023
NFIC	-1.05584	0.00957974
NLE1	-1.05625	0.00551952
ABHD2	-1.05631	0.00304985
PLCL2	-1.05721	0.0137286
SF3B1	-1.0582	0.000289763
ARHGEF40	-1.05896	0.000758164
CKS2	-1.05967	0.0290449
MRPS28	-1.05969	2.55605e-06
HNRNPD	-1.05971	2.08533e-05
MANF	-1.06001	0.000944903
MIR4745 /// PTBP1	-1.0614	0.00412497
ITPR3	-1.06212	9.23891e-05
CDC27	-1.06324	0.000204511
BLMH	-1.06494	0.00117958
SMAD5	-1.06671	0.000608039
SMYD5	-1.06673	0.0117391
POLRMT	-1.06763	0.00236001
DUT	-1.06769	0.00855732
G0S2	-1.06777	0.00717413
RQCD1	-1.06888	0.000798028
SART3	-1.06908	8.16597e-05
H2AFX	-1.07264	0.0324463
RAD23A	-1.07313	0.000379046
KIRREL	-1.07333	0.0136642
DNMT3A	-1.07576	0.0180603
UBN1	-1.0758	0.000205102
HNRNPA3	-1.07738	0.000276488
JADE1	-1.07858	0.000755508
HSPD1	-1.07926	6.58535e-05
PCNT	-1.07994	0.0111459
SEPT6	-1.08027	0.000197509
SNRPA	-1.08031	0.00103302
KRI1	-1.08183	0.000126807
VEGFC	-1.08423	0.0237313
PCIF1	-1.08463	0.00388046
TNFAIP6	-1.08488	0.00567868
POLR2H	-1.08589	7.51489e-06
TRA2B	-1.08619	0.000121653
HMGXB4	-1.08644	0.000762058
	-1.08739	9.86615e-05
MAP1B	-1.08766	0.00272597
ANKHD1 /// ANKHD1-EIF4EBP3	-1.08976	0.000555635
COPA	-1.09033	0.00409637
POLR2D	-1.09192	0.00501751
	-1.09579	0.0038124
EXOSC8	-1.09824	0.0138867
SRSF7	-1.09942	0.000550752
CD320	-1.0999	0.00311023
CDH2	-1.1002	0.0488575
GIPC2	-1.10159	0.0226824
ATP6V0E1	-1.10186	0.00752984
SPTLC2	-1.10293	0.0190189
FUS	-1.10821	0.000217074
GJC1	-1.10826	0.044552
KHNYN	-1.11249	0.000958646
MUS81	-1.11311	8.62864e-05
SNRPD1	-1.11415	0.00485217
CBFB	-1.11448	0.0228355
ATAD3A /// ATAD3B	-1.11465	0.0150319
GRK6	-1.11486	0.0263375
HPCAL1	-1.11511	0.0449112
TPR	-1.11524	0.00060106
PDCD11	-1.11552	0.0136901
GUSBP3 /// SMA4 /// SMA5	-1.11738	0.0465875
PRR14	-1.11762	0.00125678
CBX5	-1.11763	0.00832591
RNF130	-1.11956	0.00510474
PPP1R15A	-1.12146	0.0188423
RRP7A	-1.12165	0.00705511
MICAL2	-1.12756	0.0431264
COL6A1	-1.12854	0.0178441
TBL3	-1.12894	0.000122787
OGFOD3	-1.12909	0.000835843
SMC3	-1.13238	0.0114713
HNRNPM	-1.13282	0.000122965
MAPK13	-1.13329	0.0031255
ENDOD1	-1.13456	0.00733445
MIR6878 /// TARS2	-1.13536	0.000464648
CNOT3	-1.13647	0.0277309
SARS2	-1.1373	0.00248518
NCS1	-1.13832	0.0102945
	-1.13855	0.039256
ADCY3	-1.1398	0.00421394
	-1.13998	0.000679283
INSR	-1.1441	0.000916142
CDC42	-1.1447	0.000326351
SCARA3	-1.14525	0.0447036
SMARCA4	-1.14912	0.00103966
HMGB1P4 /// HMGB1P4	-1.15188	0.00300084
PDLIM5	-1.15369	0.0229839
FUZ	-1.1571	0.00177276
SNRPE	-1.1598	0.018615
DNAJC17	-1.16087	9.57183e-05
PMF1	-1.16127	0.00162691
RFC2	-1.16533	0.0175859
LONP1	-1.16534	0.00208215
KLF6	-1.16713	0.00797561
VEGFA	-1.16812	0.00339801
PAQR4	-1.16826	0.0309234
SNRPB	-1.16929	0.00049977
IGF1R	-1.16958	0.0100062
GLI2	-1.17127	0.00771813
RUVBL2	-1.17455	3.48166e-05
RCC1	-1.17557	0.00677991
SYNCRIP	-1.17592	0.000894762
PTGER4	-1.17608	0.0299126
PIGA	-1.18079	0.0129898
EXOSC5	-1.18084	0.00691727
PA2G4	-1.18221	0.00284477
CSNK2A1	-1.18511	0.000130748
CDA	-1.18564	0.0204479
DARS2	-1.18825	0.000269142
FUBP1	-1.18847	0.00633269
UBIAD1	-1.19168	0.0490228
H2AFY2	-1.19189	0.0186115
ENTPD6	-1.19206	0.00705658
SIVA1	-1.19236	6.49041e-05
PHF10	-1.19294	3.68821e-05
RRP7A	-1.19326	0.00739323
HMGB1	-1.19865	0.000382992
NUP188	-1.20078	0.0128542
SACS	-1.20128	0.00195422
COQ7	-1.20138	0.00553026
PRPF4B	-1.20205	0.0167015
FHL3	-1.20296	0.0029584
SFMBT1	-1.20337	0.0191504
WASF3	-1.20517	0.0278094
IER3	-1.20589	0.00121878
FABP5	-1.20715	0.00283331
KHDRBS1	-1.20729	7.11499e-06
MARCKS	-1.20735	0.0233665
EIF1AX	-1.20944	0.0126253
PSMC3IP	-1.21042	0.0405407
TRAP1	-1.21274	1.4082e-05
LSM2	-1.21331	0.00132651
ERC1	-1.2136	0.0131483
SMARCB1	-1.21513	0.00408059
CDK2AP2	-1.2166	0.000881859
	-1.21708	2.80992e-05
SRRM1	-1.21731	0.000604887
ZNF609	-1.21789	0.00207823
TOE1	-1.21806	0.00440114
MICALL1	-1.21806	0.0240609
RAB35	-1.21899	0.000516134
ARL4C	-1.22044	0.0104908
PRKACA	-1.22106	0.0173426
CAPN15	-1.22534	0.0175092
BCKDHA	-1.22633	0.000228733
PARP2	-1.22648	0.0037141
METTL1	-1.22822	0.0109304
UBR7	-1.22889	0.00235287
COA1	-1.2296	0.00214224
RBL2	-1.23179	0.0121425
PRR14	-1.23633	1.31181e-06
TFAM	-1.23792	0.0110406
UBE3B	-1.23951	0.0467153
MIS18BP1	-1.2438	0.0145019
RFC2	-1.24426	0.0159256
PDSS1	-1.2452	0.0165173
PCGF2	-1.24662	0.000506108
CENPA	-1.24765	0.0348531
AMIGO3 /// GMPPB	-1.24832	0.00665031
GMPS	-1.24999	4.35315e-05
MCM6	-1.25227	0.00346411
NR1D2	-1.25286	0.0162181
VEGFA	-1.25538	0.00657377
MRTO4	-1.25701	0.0072621
PARVB	-1.25715	0.00607713
FYN	-1.25761	0.0337794
TBX2	-1.26257	0.00223229
ZBTB38	-1.26383	0.00330927
PSIP1	-1.26385	0.0167639
FAM60A	-1.26532	2.11615e-05
SMCO4	-1.26773	0.0208812
MAZ	-1.26786	0.000104161
WDR74	-1.27046	0.00150926
LPP	-1.27142	0.00515617
CTDP1	-1.27211	0.0025886
SLC4A7	-1.27346	0.0251603
LRRFIP1	-1.27356	0.00912405
PKN1	-1.27394	0.00328366
ATP6V1G2-DDX39B /// DDX39B /// SNORD84	-1.27612	2.96226e-05
E2F1	-1.27631	0.0433153
HIC2	-1.2774	0.000369402
MTF2	-1.28032	0.00626763
RMI1	-1.28123	0.019938
TLE3	-1.28412	0.0131263
PFKP	-1.28574	0.00290932
LMO4	-1.28706	3.67786e-05
PSMD11	-1.28726	0.00140174
ZFR	-1.28892	0.00399911
EGFR	-1.28913	0.00495355
SECISBP2L	-1.28934	0.0282317
GJA9 /// GJA9-MYCBP /// MYCBP	-1.28946	0.0106476
JUN	-1.28975	0.000498634
NOLC1	-1.29349	0.0146651
LMNB2	-1.29569	0.00877753
RAD21	-1.29698	0.00259146
CSPG4	-1.29898	0.00374822
CRELD1	-1.30066	0.0466935
CENPB	-1.30208	0.000500173
ARHGDIA	-1.30242	0.000946421
IL6ST	-1.30503	0.00417084
DONSON	-1.30659	0.00359565
TLE3	-1.30662	0.00663883
MAPK13	-1.30971	0.00136154
XPO4	-1.3104	0.00815426
ZCCHC8	-1.31078	0.00295756
TAF13	-1.31093	0.0193406
PEG10	-1.31442	0.0386455
CDKN2C	-1.31513	0.038394
CARM1	-1.31771	1.56099e-05
IVD	-1.32034	0.00178932
LOC101929232 /// PDCD6IPP2	-1.32157	0.0450764
EXOSC9	-1.32197	0.00253145
PPFIBP1	-1.32304	0.0121094
RPL39L	-1.32702	0.0141562
	-1.32822	0.0218233
BSG	-1.33227	0.000914829
EZR	-1.3327	0.00820935
MKL1	-1.33486	0.00904753
FAR2	-1.33525	0.0149176
CCDC109B	-1.33809	3.31346e-05
CHAF1A	-1.34384	0.0412825
DYRK2	-1.3456	0.000707131
USP13	-1.34591	0.0161122
NASP	-1.34627	0.0446988
TOMM40	-1.3476	0.00427291
TBX2	-1.34789	0.00462313
BOP1 /// MIR7112	-1.34913	0.00875053
KIAA0100	-1.35068	0.0103954
IDH2	-1.35145	0.000593602
TNFAIP6	-1.35156	0.000490505
MAZ	-1.35682	0.00774206
RNFT2	-1.35806	0.0137151
UBE2O	-1.36037	0.00317057
RPS10	-1.36073	0.0342009
H3F3A /// H3F3B /// MIR4738	-1.36274	0.0132335
SNRPB	-1.36344	5.2878e-05
TNFRSF21	-1.37291	0.0243256
CBX5	-1.37336	0.000986308
SF3A2	-1.37506	0.00142102
TUBA4A	-1.38055	0.000602844
RPA3	-1.38245	0.000620671
POLD3	-1.38284	0.00609913
PPIH	-1.38504	0.00129288
SLC7A1	-1.38626	0.0060532
TBX2	-1.38986	0.00356957
AKT2	-1.39008	0.011665
NT5DC2	-1.39024	0.000513291
ELOVL5	-1.3904	0.018684
MTA2	-1.39059	0.000601116
COL7A1	-1.3914	0.00777469
SMC3	-1.39384	0.00105054
	-1.40052	0.0241159
CD97	-1.40247	0.00360116
SSRP1	-1.40598	0.000108309
BANF1	-1.4082	0.000333043
DHFR	-1.41231	0.0367855
TEX30	-1.41265	0.00629647
TEAD1	-1.41311	0.000549847
SCG5	-1.41343	0.00746448
RANBP1	-1.41375	0.000150875
CDK2	-1.41693	0.0391167
PPP1R15A	-1.4175	0.012073
H1FX	-1.41847	0.00201222
ILF3	-1.4215	0.00280428
ELOVL2	-1.42179	0.0485798
SUV39H1	-1.42256	0.0416384
DNAJC9	-1.42558	0.00409468
DDX18	-1.42712	0.000800011
DNAJC9	-1.43132	0.0282749
CALR	-1.43254	0.000853355
HDAC7	-1.43723	0.00456493
CWF19L1	-1.44118	0.000423262
PLCXD1	-1.44282	8.11666e-05
EMP2	-1.44563	0.041001
DNMT1	-1.44815	0.00374196
SDF2L1	-1.45502	0.000424442
DFFB	-1.4569	2.68351e-05
PTGER2	-1.45885	0.0256032
UBE2S	-1.4637	0.00710559
EXOSC2	-1.4724	0.00608059
TARDBP	-1.47358	0.0175773
LOC81691	-1.474	0.0247815
SSRP1	-1.47926	3.46638e-05
SF3B1	-1.48311	9.29196e-05
NUP107	-1.48816	0.00177494
LITAF	-1.48969	0.0122907
CLN6	-1.49221	0.0337749
ZFHX4	-1.49301	0.00894678
TRA2B	-1.49312	0.000349735
NUP85	-1.49958	0.00173779
LIG1	-1.50003	0.0377071
GJA9-MYCBP /// MYCBP	-1.50286	0.00154836
PDLIM7	-1.51007	0.0106967
	-1.51017	0.0362338
FAM129A	-1.51415	0.00885478
Y16709	-1.51597	0.000657513
POLE	-1.51783	0.0070059
TIMELESS	-1.52453	0.0408317
ELF1	-1.52676	0.00112544
STK4	-1.52696	0.00263793
AFG3L2	-1.53034	0.000175133
GMNN	-1.5309	0.0176057
S100A2	-1.53291	0.000394546
TGFB1	-1.53313	0.00307987
S100A3	-1.53372	0.00735503
CPT1A	-1.5341	0.000553676
GCH1	-1.53468	0.0253632
TMPO	-1.5347	0.00223184
RACGAP1	-1.53547	0.0288498
KLHDC3	-1.54187	2.72116e-05
DDX17	-1.5419	0.00779578
YWHAE	-1.54384	7.87095e-05
PTMS	-1.54454	0.000878864
GCNT1	-1.54619	0.00319761
CNTRL	-1.54857	0.0104331
HK2	-1.54881	0.00176948
LOC101927458 /// LPHN2	-1.54986	0.000664011
IER2	-1.5518	0.00248409
HIRIP3	-1.55289	0.00516532
TAF5	-1.55925	0.00903154
HAUS7	-1.56025	0.00288871
PNP	-1.56357	0.0461487
HK2 /// RP11-259N19.1	-1.56702	0.00185305
LOC101929864 /// SLX1A /// SLX1B	-1.56777	2.18447e-05
EGFR	-1.56819	0.00160367
SSX2IP	-1.56876	0.0287308
PRKG1	-1.57052	0.021201
KRT19	-1.57184	0.0158595
CDKN2C	-1.5742	0.00447549
COL7A1	-1.57435	0.0158363
GTF2H4	-1.57478	3.65156e-06
SYNJ2	-1.57758	0.000463804
EIF1AX	-1.58605	0.00670823
RRM1	-1.59334	0.0129501
NUP155	-1.5958	0.00266947
SPEN	-1.59755	0.000198324
LAS1L	-1.59906	0.00151363
HMGB2	-1.60443	0.0128741
ARG2	-1.60903	0.00385619
ATP2A3	-1.61506	0.0340742
XRCC4	-1.62373	0.0037273
SF3A2	-1.62547	0.00370542
SYNJ2	-1.62973	0.00797192
MFHAS1	-1.63095	0.00067465
DHFR	-1.63379	0.0251789
KLF2	-1.63411	0.00380141
MNS1	-1.63425	0.0105423
ZXDC	-1.63472	0.000130292
RRM1	-1.63544	0.00429375
JUNB	-1.63553	0.0102958
GTSE1	-1.63836	0.00956196
MLPH	-1.63979	0.00164667
TLE3	-1.64902	0.0019759
STAG2	-1.65318	5.92287e-05
HLX	-1.65359	0.00464463
RPL37A	-1.65405	0.0118415
PRSS2	-1.65543	0.000236411
ENO2	-1.65573	0.00221003
ESPL1	-1.65617	0.0264672
	-1.66021	3.52072e-05
WDR76	-1.67118	0.0235997
GPATCH8	-1.6737	0.000332075
HMGB1	-1.67591	9.9343e-05
FBXL6	-1.6798	0.0244192
NUDT1	-1.68056	0.0254465
PRRX1	-1.68627	0.00582863
MRPL2	-1.6863	2.80023e-05
LRRC16A	-1.68738	0.00486391
FAM47E /// FAM47E-STBD1 /// STBD1	-1.69225	0.00181428
MELK	-1.69639	0.0333281
ETV4	-1.70131	0.00933018
ELK3	-1.70246	0.000201174
RHOB	-1.70303	0.00344165
MCM3	-1.7111	0.00254059
SYNJ2	-1.71274	0.00074779
TEK	-1.72064	0.000727377
HMGA1	-1.72729	0.000826039
SNX27	-1.72803	0.00165138
ARNTL2	-1.72882	0.00395121
MYO10	-1.73065	0.000696333
PFAS	-1.7352	0.000858346
VEGFA	-1.73613	0.00131631
THNSL2	-1.74257	0.0129701
USP1	-1.74487	0.0010008
STC1	-1.74965	0.0268374
AXL	-1.74973	0.019939
ALDH1A3	-1.75019	0.0308935
DCAF16	-1.75425	0.00319432
ELP5	-1.75525	0.0097126
HIST1H4A /// HIST1H4B /// HIST1H4C /// HIST1H4D /// HIST1H4E /// HIST1H4F /// HIST1H4H /// HIST1H4I /// HIST1H4J /// HIST1H4K /// HIST1H4L /// HIST2H4A /// HIST2H4B /// HIST4H4	-1.75567	0.00162506
OR2A20P /// OR2A9P	-1.76071	0.0177148
MCM4	-1.76122	0.0359329
	-1.76365	0.00130688
CENPF	-1.76757	0.0473715
HNRNPU	-1.76994	0.000314507
EBP	-1.77656	0.00493616
SRSF7	-1.78055	0.00478831
TCOF1	-1.79189	0.00117199
CENPJ	-1.79206	0.0303937
CCNK	-1.79726	0.00174887
SMC4	-1.7977	0.00758191
MAP4	-1.79817	0.000768085
CDC7	-1.8097	0.00902353
NCAPD2	-1.81838	0.0348572
RFC5	-1.84472	0.0442489
PRSS3P2	-1.86561	0.000369629
GINS3	-1.86705	0.0418536
NETO2	-1.87035	0.00237462
HELLS	-1.87248	0.0241833
GAREM	-1.87287	0.00113578
DTYMK	-1.87558	0.0012608
DDX39A	-1.88031	0.000749353
SLC29A1	-1.88163	0.0114157
PSMC3IP	-1.88367	0.0206084
BORA	-1.8896	0.000598784
KLHL7	-1.89223	0.000127446
PRRC2C	-1.89364	0.000657907
	-1.89697	2.59291e-05
GRK6	-1.91027	0.00174221
BAMBI	-1.91122	0.0244145
GINS1	-1.93274	0.044618
CHAF1A	-1.94635	0.0208718
SFRP1	-1.94901	0.046073
ITGB3	-1.95257	0.0353043
PAGR1	-1.97888	0.00016597
LITAF	-1.97993	0.000314366
HOXD10	-1.98613	0.00301611
RFC4	-1.98649	0.000792135
MDC1	-1.99717	0.000115085
CENPN	-1.99729	0.0268427
SSX2IP	-2.01416	0.0143871
PPAP2C	-2.01723	0.00071399
WHSC1	-2.03344	0.034777
	-2.04109	0.0023507
ORC6	-2.04375	0.0489925
KCNMA1	-2.04423	0.00417268
CENPI	-2.04889	0.0145769
POLA1	-2.05886	0.0159541
DDX17	-2.05973	3.20135e-05
ID2	-2.06476	0.00580273
CENPN	-2.06621	0.00135671
AKAP12	-2.06704	0.000359208
NRIP1	-2.07043	0.000849022
GPSM2	-2.07744	0.00104966
CYB561	-2.08725	0.00138429
NEFH	-2.09177	8.05362e-05
HIP1	-2.09549	0.00128156
CRIP2	-2.10468	0.000357127
NCAPH2	-2.10562	0.00155151
EGR1	-2.11844	0.035003
ANPEP	-2.12319	0.000207611
FBXO5	-2.13181	0.0092904
CKS1B	-2.1333	0.00606919
CTSC	-2.13685	5.95893e-06
POLD1	-2.13738	0.010483
RPL10 /// SNORA70	-2.1441	0.00657686
MKI67	-2.15997	0.0396312
FOXO1	-2.16772	0.0333158
GINS3	-2.17304	0.0133911
KRT8	-2.18404	0.025915
KRAS	-2.18626	0.000904963
RFC3	-2.18677	0.0245516
	-2.19016	0.0183302
DDX17	-2.19458	0.000458806
LMO4	-2.19602	8.49959e-06
WHSC1	-2.19847	0.00592121
PTPN11	-2.22176	0.000469373
RFC5	-2.2351	0.0332288
KIAA0101	-2.23668	0.026328
EZH2	-2.24197	0.0417783
MST4	-2.24949	0.00615557
CLCN4	-2.27137	0.00903964
CTC-425F1.4	-2.28188	0.0034822
E2F8	-2.29528	0.0407016
SLC1A1	-2.29597	0.0339715
SH3TC1	-2.2999	0.00129395
KCNG1	-2.30483	0.00286688
H2AFX	-2.31149	0.0141953
SMC4	-2.31899	0.0250713
HAUS7 /// TREX2	-2.32158	0.00247389
STEAP1B	-2.34423	0.00365485
RNASEH2A	-2.35601	0.00351919
MYBL2	-2.35891	0.0168689
PSRC1	-2.3613	0.0278652
ZWILCH	-2.37056	0.00146911
APOC1	-2.37745	0.00623096
TROAP	-2.39249	0.0228556
H3F3A	-2.39401	0.00383326
NRXN3	-2.40233	0.0100302
CDT1	-2.40562	0.0295731
WHSC1	-2.40958	0.00719151
FEN1	-2.41592	0.0038533
TPD52	-2.41739	0.0453516
EPOR	-2.42229	0.000494602
BUB1	-2.43245	0.0327199
ZWINT	-2.43569	0.012685
KIF11	-2.45087	0.0458208
ADAM23	-2.46167	0.0188573
SLC22A3	-2.46763	0.0458303
KIF22	-2.48197	0.00983153
GFPT2	-2.48949	9.87855e-05
GINS4	-2.50801	0.0264913
MCM7	-2.50998	0.00651009
TFAM	-2.51868	0.00170944
KIF22	-2.51891	0.0109188
MIS18A	-2.5371	0.00300562
PLK4	-2.54543	0.0458707
KLF4	-2.55692	0.0113586
KIF18B	-2.56092	0.04346
ERCC6L	-2.56604	0.017531
TMPO	-2.56674	0.00105716
ASF1B	-2.57013	0.0282394
TMPO	-2.57864	0.0091592
ARHGEF6	-2.58061	0.00271013
CENPM	-2.58088	0.0195939
FRMD4A	-2.58814	0.00377748
KIF20B	-2.58969	0.00166336
CYB561	-2.59023	0.000483556
RPS11	-2.59237	0.0333998
MCM4	-2.59262	0.00603009
KIF15	-2.59981	0.017631
PLK4	-2.60775	0.0111324
CCNF	-2.60881	0.000663002
MKI67	-2.6102	0.0276445
PLK1	-2.63707	0.0433924
HMGA1	-2.63864	0.000419175
PDPN	-2.64715	0.000538473
FBLN2	-2.65091	0.0261961
LOC100130872 /// SPON2	-2.65257	0.00392871
RBP1	-2.67998	0.04783
ATF3	-2.68758	0.014012
EPHB6	-2.69011	0.000828613
CDC25C	-2.7031	0.0196021
USP1	-2.70447	0.000414055
ITGB1BP1	-2.70684	0.00339524
	-2.71773	0.00518186
CDC6	-2.72272	0.0200587
MCM4	-2.72533	0.00701771
ADAM12	-2.72601	0.0153954
RFC3	-2.75542	0.0131159
EIF4B	-2.76145	0.000432891
GATA6	-2.77816	0.000946567
CEP55	-2.79472	0.0394214
BARD1	-2.83311	0.00538479
KIF14	-2.83923	0.00969064
KIFC1	-2.84121	0.00653046
MCM7	-2.8434	0.00282823
ID2	-2.86056	0.0019211
NEFH	-2.88085	4.34645e-06
FEN1	-2.89689	0.00334718
GDF15	-2.8972	0.00942526
TYMP	-2.90751	0.0110866
SFRP1	-2.91405	0.0434985
NEK2	-2.91755	0.0162953
RAD51AP1	-2.92444	0.0195658
LMNB1	-2.92867	0.0018886
GTSE1	-2.93368	0.0330341
NUSAP1	-2.95129	0.0155672
POLE2	-2.95165	0.00298797
CENPE	-2.96145	0.027327
HLA-DPB1	-2.9663	0.00708891
FOXM1	-2.97257	0.0273152
SHCBP1	-2.97718	0.0230135
CDCP1	-2.97756	0.00286193
ENPP2	-3.00479	0.0108287
PDPN	-3.00835	0.00498281
CDK1	-3.01727	0.0179247
MCM2	-3.03388	0.000947716
TNFRSF21	-3.06148	0.00158093
TK1	-3.07422	0.00791087
RRM2	-3.08658	0.00690621
RNF144A	-3.09292	0.00599527
KIAA0101	-3.09605	0.00345996
STC1	-3.09769	0.032142
MCM5	-3.10307	0.00735022
HMMR	-3.115	0.0239422
AUTS2	-3.12883	0.00421479
CCNA2	-3.13437	0.0353825
FANCI	-3.16896	0.011718
CRIP1	-3.17193	0.00138523
EGR1	-3.17428	0.0115791
BIRC5	-3.18266	0.0218469
CDC45	-3.19804	0.0033617
HSD11B1	-3.20569	0.0226099
MKI67	-3.20869	0.0102609
TRBC1	-3.21279	0.000159395
TNIK	-3.21656	0.00041825
SOX11	-3.23211	0.0192478
KLF13	-3.24007	8.47186e-05
KIF20A	-3.27413	0.040934
SKA1	-3.28104	0.0200658
CENPU	-3.28607	0.0110103
CDC6	-3.32212	0.0171286
BUB1	-3.40972	0.023106
BIRC5	-3.4199	0.00744801
MCM10	-3.42785	0.0183872
TRIP13	-3.42851	0.00882934
NCAM1	-3.42855	0.00577682
KIF2C	-3.43394	0.0132605
RRM2	-3.43512	0.00437701
TACC3	-3.48789	0.00848148
MCM5	-3.48834	0.00369956
CDCA8	-3.49118	0.0251187
RAC2	-3.51591	0.00169959
TNIK	-3.53334	0.000130233
UBE2C	-3.54036	0.00356738
GTSE1	-3.54486	0.00673559
GALNT12	-3.55097	0.00477731
TTK	-3.55528	0.00708434
F2RL1	-3.5572	0.000161625
NEK2	-3.56484	0.0224535
PRIM1	-3.5936	0.000681277
ENPP2	-3.60451	0.00699415
OIP5	-3.66258	0.00874003
BIRC5	-3.67416	0.0332401
SPAG5	-3.72449	0.0096082
TRBC1	-3.74026	4.15839e-05
CDK1	-3.74047	0.0097066
SPC25	-3.77615	0.0102046
TNIK	-3.78699	0.0003657
DLGAP5	-3.80672	0.0339266
GAL	-3.83264	0.00621937
HJURP	-3.83983	0.00798361
CDK1	-3.85559	0.00549442
NCAPH	-3.85792	0.00514858
RAC2	-3.85975	0.000815713
AURKB	-3.87164	0.00320252
CD200	-3.87298	4.80771e-08
CDC20	-3.88849	0.031049
CDCA3	-3.90016	0.0123553
CENPF	-3.91256	0.0127446
BUB1B	-3.94033	0.0174062
FAM64A	-3.94621	0.00307214
CENPA /// SLC35F6	-3.94879	0.0180048
NUSAP1	-3.96581	0.0095962
DEPDC1	-3.97509	0.0236434
KIF4A	-3.98195	0.00843666
HOXC10	-3.99232	0.00575585
ADAM12	-4.09531	0.000824446
MKI67	-4.12094	0.00527136
TMSB15A /// TMSB15B	-4.13405	0.00368932
PTGS2	-4.14202	0.00319161
PLEK2	-4.18388	3.75979e-05
AGTR1	-4.26548	0.0459756
DOK5	-4.30237	5.40676e-05
LRRC8B	-4.32153	0.000401581
GINS2	-4.34666	0.000520705
DAPK1	-4.35438	0.000125246
KIF2C	-4.44895	0.00397814
GTSE1	-4.4827	0.00512381
GAP43	-4.58815	0.00166482
DTL	-4.61444	0.00133345
PTGS1	-4.6735	0.000252223
PTGS1	-4.80451	0.000684339
STXBP6	-4.86896	0.00308167
GPC4	-4.87521	0.000485014
GPC4	-4.90403	0.00126629
COL4A5	-4.90712	4.61122e-05
FOS	-5.03775	0.00612954
BACE2	-5.12076	7.47667e-10
HSPB8	-5.1658	5.77073e-13
F2RL1	-5.28903	9.1188e-05
PRSS3	-5.41505	9.20237e-07
SGCG	-5.74505	0.000109885
PRSS3	-5.76779	2.94098e-07
ELTD1	-5.77931	0.00382919
CD200	-5.8659	4.13048e-09
NDN	-7.93933	7.4029e-11
TFPI2	-8.02954	8.48746e-08
TRBC1	-8.38828	3.65126e-07
TFPI2	-9.18522	5.46603e-08

## Sheet: 131 FRDEGs
Gene Symbol	logFC	P.Value
ACSL1	1.30398	0.000569
ACSL4	-1.80072	0.00044
ADAM23	-4.72293	1.67e-07
AHCY	-1.30145	0.00135
AIFM2	2.41091	6.03e-06
AKR1C1	1.39512	0.00614
AKR1C2	1.92202	0.0351
AKR1C3	3.25917	2.1e-06
AKT1S1	-1.32854	0.0103
ARNTL	1.37651	0.00077
ASNS	1.42852	0.0204
ATF3	-2.62815	2.53e-05
AURKA	-4.19692	1.97e-05
BCAT2	1.46437	0.0165
BEX1	-1.97358	0.0143
CAMKK2	1.07296	0.00159
CAPG	-2.36557	1.08e-05
CAV1	-1.53517	0.00221
CCDC6	-1.17949	0.0142
CD44	-1.7142	2.75e-05
CDC25A	-1.48473	0.000136
CDCA3	-2.10085	0.000187
CDKN2A	-1.24205	0.000415
CP	2.68936	3.45e-06
CYB5R1	1.33909	0.000266
CYGB	2.22569	2.04e-05
CYP4F8	2.28586	0.00104
DDIT4	1.45217	0.00023
EGFR	1.02348	0.00351
EIF2AK4	-1.52773	0.00012
ELAVL1	-1.07555	0.00458
ETV4	-1.79845	0.00172
EZH2	-2.97157	0.000108
FABP4	-2.48419	0.0103
FADS1	-2.43741	0.000295
FADS2	-1.79711	9.75e-05
FAR1	-1.46432	0.0062
FH	-1.54519	0.00368
FURIN	-1.22582	0.00522
FXN	-1.15409	0.0245
FZD7	-1.8866	0.000206
G6PD	1.58033	0.00992
GABPB1	-1.00804	0.0147
GALNT14	-1.27433	0.00178
GCH1	1.12355	0.0377
GCLC	-1.09935	0.00237
GDF15	1.00836	0.0254
GJA1	1.0831	0.00255
GRIA3	-3.56134	5.91e-07
GSTM1	-1.29036	0.0304
HELLS	-2.61201	2.19e-05
HSPA5	-1.36343	0.0186
IFNA8	1.12784	0.012
IL6	1.50181	0.0181
INTS2	-1.03088	0.00575
IREB2	-1.05577	0.00269
KIF20A	-3.7911	8.44e-07
KRAS	1.08764	0.0174
LAMP2	1.13141	0.00898
LCN2	1.14505	0.0244
LIFR	-1.65304	0.00171
LIG3	-1.61781	0.00124
LPIN1	-1.14252	0.00188
MAFG	1.04073	0.0102
MAP3K5	-1.38184	0.000587
MAPK14	1.75895	0.0141
MDM4	-1.5058	0.0217
MGST1	2.1501	0.000643
MIB1	-1.24318	0.000597
MMP13	-4.50669	0.0207
NCOA3	-2.47436	0.000113
NDRG1	1.95503	2.1e-05
NEDD4	-1.11197	0.00137
NEDD4L	-1.5099	0.00178
NF2	-1.84739	0.000116
NFE2L2	1.36085	0.00802
NNMT	1.26501	0.00216
NOX4	-1.94902	5.37e-05
NR4A1	-1.91848	0.0025
NRAS	-1.12843	0.00265
NUPR1	1.50152	0.000604
PAQR3	-1.11058	0.00341
PARP10	1.75853	0.000491
PARP3	1.95428	0.000552
PDK4	2.5243	0.0123
PGD	-1.26245	0.0197
PHF21A	-1.08577	0.0186
PHKG2	-1.11781	0.0408
PIR	1.30312	0.000646
PML	-1.80028	0.00614
PRDX6	-1.22002	0.00737
PRKCA	-1.19189	0.00431
PROM2	1.31221	0.00117
PTGS2	-2.25069	0.000165
RARRES2	5.36136	1.34e-07
RB1	-1.00078	0.0452
RRM2	-5.22754	8.46e-08
SCD	-3.81314	3.25e-06
SESN2	1.52469	0.00284
SIAH2	1.63208	0.0303
SLC16A1	-1.2596	0.000912
SLC1A4	1.52646	0.000894
SLC1A5	2.13344	2.53e-05
SLC2A1	1.53667	0.00263
SLC2A12	1.39898	0.045
SLC38A1	-2.20477	0.000666
SLC40A1	2.79755	0.000375
SMAD7	1.75692	5.42e-05
SMPD1	1.21817	0.000306
SNCA	-1.89267	0.000297
SQSTM1	1.49669	0.0178
SREBF1	1.0185	0.00356
SREBF2	-1.90495	0.000489
STMN1	-2.47498	5.65e-06
SUV39H1	-1.5012	0.000159
TF	2.34429	7.65e-05
TFAM	-1.3875	0.000776
TLR4	2.3997	6.77e-05
TNFAIP3	1.11777	0.0398
TP53	-1.82847	5.64e-05
TRIB2	-1.14101	0.0116
TRIB3	2.59814	0.00077
TSC22D3	1.79054	0.000693
TUBE1	1.69499	0.0122
TXNIP	3.2348	0.000158
TXNRD1	1.13772	0.0298
TYRO3	-1.99019	0.000128
VLDLR	2.16458	0.000715
YTHDC2	-1.05028	0.0068
ZEB1	-2.6132	6.93e-05
ZFP36	-1.09971	0.00113

## Sheet: Ferroptosis genes
Gene Symbol
RPL8
IREB2
ATP5MC3
CS
EMC2
ACSF2
NOX1
CYBB
NOX3
NOX4
NOX5
DUOX1
DUOX2
G6PD
PGD
VDAC2
TP53
ACSL4
LPCAT3
NRAS
KRAS
HRAS
CARS1
KEAP1
HMOX1
ATG5
ATG7
NCOA4
TF
ALOX5
ALOX12
ALOX12B
ALOX15
ALOX15B
ALOXE3
PHKG2
SAT1
EGFR
MAPK3
MAPK1
ZEB1
DPP4
CDKN2A
PEBP1
SOCS1
CDO1
MYB
SLC1A5
CHAC1
LINC00472
GOT1
BECN1
PRKAA2
PRKAA1
ELAVL1
BAP1
ABCC1
MIR6852
ACVR1B
TGFBR1
IFNG
ANO6
LPIN1
HMGB1
TNFAIP3
ATF3
ATM
YY1AP1
EGLN2
MIOX
TAFAZZIN
MTDH
IDH1
FBXW7
PANX1
DNAJB6
LONP1
CD82
IL1B
POR
CYB5R1
ELOVL5
FADS1
PTEN
IL6
miR-182-5p
miR-378a-3p
CTSB
ATF4
LINC00618
MT1DP
PEX10
AGPAT3
PEX12
CHP1
GPAT4
BRPF1
OSBPL9
INTS2
MMD
CYP4F8
MLLT1
TTPA
GRIA3
EPT1
POM121L12
LIG3
AEBP2
AGPS
CDCA3
PEX2
PEX6
TIMM9
DCAF7
LCE2C
FAR1
PHF21A
SMAD7
LYRM1
AMN
PEX3
MTCH1
SIRT1
ACADSB
PVT1
hsa_circ_0008367
GSK3B
MAPK8
BRD7
SLC25A28
SLC11A2
ZFAS1
SLC38A1
TSC1
TGFB1
SNCA
SIRT3
TFRC
CGAS
STING1
HDDC3
MIR761
MDM2
MDM4
MIR214
DLD
WWTR1
PRKCA
SMPD1
MYCN
IFNA1
IFNA2
IFNA4
IFNA5
IFNA6
IFNA7
IFNA8
IFNA10
IFNA13
IFNA14
IFNA16
IFNA17
IFNA21
SMG9
TLR4
PAQR3
MICU1
TOR2A
MIR375
CircKDM4C
MIR324
QSOX1
CLTRN
KLF2
MIR5096
H19
YTHDC2
DDR2
SLC39A7
TRIM46
ACSL1
KDM5A
CYGB
GSTZ1
ACO1
GJA1
SLC7A11
CIRBP
circPSEN1
YAP1
TRIM26
NDRG1
MIR302A
ASMTL-AS1
FADS2
PIEZO1
LIFR
PTPN6
ADAM23
ARHGEF26-AS1
CPEB1
MIR15A
KDM6B
METTL14
MIB1
KDM5C
CCDC6
MIR539
GPX4
AKR1C1
AKR1C2
AKR1C3
RB1
HSPB1
HSF1
NFE2L2
SQSTM1
NQO1
FTH1
MUC1
MT1G
SLC40A1
CISD1
HSPA5
HELLS
SCD
SRC
STAT3
PML
NFS1
TP63
CDKN1A
MIR137
FH
CISD2
MIR9-1
MIR9-2
MIR9-3
CBS
ISCU
ACSL3
OTUB1
CD44
LINC00336
BRD4
PRDX6
MIR17
SESN2
NF2
ARNTL
HIF1A
JUN
CA9
TMBIM4
PLIN2
AIFM2
LAMP2
ZFP36
PROM2
CHMP5
CHMP6
CAV1
GCH1
PIR
GCLC
HCAR1
SLC16A1
RRM2
NR4A1
PIK3CA
RPTOR
SREBF1
SREBF2
FZD7
P4HB
BCAT2
PLA2G6
MIR424
PARK7
FXN
SUV39H1
ATF2
STK11
FNDC5
CircIL4R
CDH1
NEDD4L
FTMT
BRD2
BRD3
BRDT
DECR1
GLRX5
NCOA3
NR5A2
MTOR
PANX2
RHEBP1
TFAP2A
CP
ARF6
GDF15
ABHD12
TFAM
KDM3B
RNF113A
AHCY
circ-TTBK2
MIR522
IDH2
PPARA
SIAH2
NEDD4
PRDX1
AR
MTF1
COPZ1
NUPR1
USP35
NEAT1
PARP1
PARP2
PARP3
PARP4
PARP6
PARP8
PARP9
PARP10
PARP11
PARP12
PARP14
PARP15
PARP16
PDSS2
OIP5-AS1
MIR190A
CREB1
CREB3
CREB5
MIR130B
BEX1
FABP4
AKT1S1
MLST8
TYRO3
SIRT6
TMSB4X
TMSB4Y
KIF20A
ECH1
circRHOT1
ETV4
MEG8
VCP
circ_0007142
RBMS1
KDM4A
MGST1
circKIF4A
miR-7-5p
circ_0067934
MPC1
CAMKK2
SOX2
SRSF9
MIR4443
MIR27A
MIR670
MEF2C
EZH2
PEDS1
CDC25A
LCN2
TRIB2
DHODH
MIR545
PDK4
CircPVT1
circDTL
PTPN18
FTL
ABCC5
CISD3
FURIN
circRHBG
GALNT14
KLHDC3
LINC01833
circGFRA1
GSTM1
circ0097009
TMEM161B-DT
circEPSTI1
MIR18A
RARRES2
USP11
PTGS2
DUSP1
NOS2
NCF2
MT3
UBC
ALB
TXNRD1
SRXN1
GPX2
BNIP3
OXSR1
SELENOS
ANGPTL7
DDIT4
LOC284561
ASNS
TSC22D3
DDIT3
JDP2
SLC1A4
PCK2
TXNIP
VLDLR
GPT2
PSAT1
LURAP1L
SLC7A5
HERPUD1
XBP1
SLC3A2
ZNF419
KLHL24
TRIB3
ZFP69B
ATP6V1G2
VEGFA
TUBE1
ARRDC3
CEBPG
SNORA16A
RGS4
BLOC1S5-TXNDC5
LOC390705
EIF2S1
HSD17B11
SETD1B
MAFG
DRD5
DRD4
MAP3K5
MAPK14
SLC2A1
SLC2A3
SLC2A6
SLC2A8
SLC2A12
GLUT13
SLC2A14
EIF2AK4
HBA1
NNMT
PLIN4
HIC1
STMN1
CAPG
HNF4A
NGB
YWHAE
GABPB1
AURKA
MIR4715
RIPK1
MIR30B
MMP13
CBR1

## Sheet: 20 HUB FRDEGs
Gene Symbol
PTGS2
ELAVL1
IL6
CDKN2A
NFE2L2
ATF3
SQSTM1
TLR4
HSPA5
SNCA
TP53
KRAS
EGFR
NOX4
EZH2
CD44
MAPK14
PRKCA
CAV1
SREBF1
